# Supplementary material for: Comparative analysis of the medicinal and nutritional components of different varieties of Pueraria thomsonii and Pueraria lobata
Source: Front Plant Sci. 2023 Mar 29;14:1115782. doi: 10.3389/fpls.2023.1115782 (PMC10090398; doi:10.3389/fpls.2023.1115782)
Supplement: Supplementary Table 1 — Total flavonoid metabolites in the one P. lobata and three P. thomsonii varieties tested in this study. [file Table_1.xlsx]

## Sheet: Sheet1
#ID	name	Formula	Class I	Class II	GL1	GL2	GL3	HS1	HS2	HS3	FG1	FG2	FG3	YS1	YS2	YS3	YS_vs_GL_log2FC	YS_vs_GL_Pvalue	YS_vs_GL_VIP	YS_vs_GL_(FC_1_Pvalue_0.05_VIP_1)_regulated	YS_vs_HS_log2FC	YS_vs_HS_Pvalue	YS_vs_HS_VIP	YS_vs_HS_(FC_1_Pvalue_0.05_VIP_1)_regulated	YS_vs_FG_log2FC	YS_vs_FG_Pvalue	YS_vs_FG_VIP	YS_vs_FG_(FC_1_Pvalue_0.05_VIP_1)_regulated	GL_vs_HS_log2FC	GL_vs_HS_Pvalue	GL_vs_HS_VIP	GL_vs_HS_(FC_1_Pvalue_0.05_VIP_1)_regulated	GL_vs_FG_log2FC	GL_vs_FG_Pvalue	GL_vs_FG_VIP	GL_vs_FG_(FC_1_Pvalue_0.05_VIP_1)_regulated	HS_vs_GL_log2FC	HS_vs_GL_Pvalue	HS_vs_GL_VIP	HS_vs_GL_(FC_1_Pvalue_0.05_VIP_1)_regulated	HS_vs_FG_log2FC	HS_vs_FG_Pvalue	HS_vs_FG_VIP	HS_vs_FG_(FC_1_Pvalue_0.05_VIP_1)_regulated	FG_vs_GL_log2FC	FG_vs_GL_Pvalue	FG_vs_GL_VIP	FG_vs_GL_(FC_1_Pvalue_0.05_VIP_1)_regulated	FG_vs_HS_log2FC
meta_7	Isoliquiritigenin	C15H12O4	Flavonoids	Chalcones	51904.4	48241.1	71326.5	19971.3	16542.5	20786.7	474650	494917	466058	250343	226642	234251	-2.05236	5.64832e-05	1.07257	down	-3.63371	0.000725246	1.08942	down	1.01328	3.53343e-05	1.06527	up	-1.58135	0.0302653	1.13451	down	3.06563	3.98988e-06	1.25345	up	1.58135	0.0302653	1.13451	up	4.64699	0.000261292	1.22042	up	-3.06563	3.98988e-06	1.25345	down	-4.64699
meta_14	Naringenin chalcone; 2',4,4',6'-Tetrahydroxychalcone	C15H12O5	Flavonoids	Chalcones	22650.7	23733.1	23756	20717.9	22209.5	24250.7	258245	264846	258546	27997.7	26797.4	17233.3	-0.0383323	0.870786	0.0983417	unchanged	-0.100577	0.687859	0.242085	unchanged	3.43986	3.34345e-06	1.0691	up	-0.062245	0.442623	0.503659	unchanged	3.47819	5.34038e-05	1.255	up	0.062245	0.442623	0.503659	unchanged	3.54044	3.69339e-06	1.22101	up	-3.47819	5.34038e-05	1.255	down	-3.54044
meta_16	Isobavachalcone	C20H20O4	Flavonoids	Chalcones	48654	4929.07	33296	3975.35	3608.74	3860.49	105845	90962.5	110655	9	9	9	11.6518	0.152237	0.808026	unchanged	8.72749	0.000808223	1.08997	up	13.4752	0.00332887	1.06268	up	-2.92434	0.188576	0.850174	unchanged	1.82333	0.0160152	1.17196	up	2.92434	0.188576	0.850174	unchanged	4.74767	0.00358005	1.21238	up	-1.82333	0.0160152	1.17196	down	-4.74767
meta_35	Dihydrocharcone-4'-O-glucoside	C21H24O10	Flavonoids	Chalcones	9	9	9	9	9	9	9	9	9	31169.7	29907.8	24346.7	-11.6275	0.00537766	1.0676	down	-11.6275	0.00537766	1.08012	down	-11.6275	0.00537766	1.05834	down	0	1	0	unchanged	0	1	0	unchanged	0	1	0	unchanged	0	1	0	unchanged	0	1	0	unchanged	0
meta_42	Phloretin-2'-O-glucoside (Phlorizin)	C21H24O10	Flavonoids	Chalcones	9067.25	7557.52	34207.5	11079.5	6539.62	6456.07	29270.3	23124.5	22921.8	35850.5	36908.8	27819.3	-0.984507	0.187072	0.72661	unchanged	-2.06271	0.00407152	1.05798	down	-0.417282	0.0826612	0.818044	unchanged	-1.0782	0.41104	0.549185	unchanged	0.567224	0.446741	0.523574	unchanged	1.0782	0.41104	0.549185	unchanged	1.64542	0.0036606	1.16916	up	-0.567224	0.446741	0.523574	unchanged	-1.64542
meta_50	2,4,4'-trihydroxychalcone	C15H12O4	Flavonoids	Chalcones	48200.5	46156.1	72595.9	18138.1	19384.5	20931.2	506131	510097	468816	242049	241198	232007	-2.09902	0.000687117	1.07389	down	-3.61309	9.5031e-05	1.09123	down	1.05398	0.00161886	1.06384	up	-1.51407	0.0498008	1.09859	down	3.153	3.62976e-05	1.25202	up	1.51407	0.0498008	1.09859	up	4.66706	0.000733426	1.21945	up	-3.153	3.62976e-05	1.25202	down	-4.66706
meta_66	4-Hydroxychalcone	C15H12O2	Flavonoids	Chalcones	9	9	9	9	9	9	2725.9	6560.28	13267	29103.5	35655.5	35203.5	-11.8542	0.00399822	1.07063	down	-11.8542	0.00399822	1.08302	down	-2.14806	0.00356557	1.0276	down	0	1	0	unchanged	9.70615	0.135031	0.97062	unchanged	0	1	0	unchanged	9.70615	0.135031	0.943141	unchanged	-9.70615	0.135031	0.97062	unchanged	-9.70615
meta_81	4,4'-dihydroxy-2-methoxychalcone	C16H14O4	Flavonoids	Chalcones	68257.5	10416.1	57280.5	9	9	9	67729.2	46180	35348.7	9	9	9	12.2979	0.125116	0.849515	unchanged	0	1	0	unchanged	12.4326	0.0347065	0.999274	unchanged	-12.2979	0.125116	0.95582	unchanged	0.134687	0.839493	0.137482	unchanged	12.2979	0.125116	0.95582	unchanged	12.4326	0.0347065	1.14104	up	-0.134687	0.839493	0.137482	unchanged	-12.4326
meta_97	Licoagrochalcone D*	C21H22O5	Flavonoids	Chalcones	98422.4	63790.5	78607.4	1531.48	1420.03	928.029	6810.96	6887.04	3810.88	14068.4	17860.4	11631.1	2.46689	0.0197669	1.03069	up	-3.48904	0.017433	1.05256	down	-1.31491	0.0227867	0.965048	unchanged	-5.95593	0.015728	1.17751	down	-3.7818	0.0168892	1.2115	down	5.95593	0.015728	1.17751	up	2.17413	0.0423656	1.11276	up	3.7818	0.0168892	1.2115	up	-2.17413
meta_125	Licochalcone D*	C21H22O5	Flavonoids	Chalcones	97718.1	71316.3	74248.9	1030.84	2206.84	1175.25	6994.19	4392.15	4674.6	15130.9	16781.9	13603.6	2.41818	0.0148159	1.04568	up	-3.36657	0.00155825	1.08054	down	-1.50283	0.00141528	1.0374	down	-5.78475	0.0107156	1.18915	down	-3.92101	0.0113536	1.22542	down	5.78475	0.0107156	1.18915	up	1.86374	0.0270934	1.10698	up	3.92101	0.0113536	1.22542	up	-1.86374
meta_127	Isobavachalcone D	C19H20O4	Flavonoids	Chalcones	9	9	9	29135.1	29425.8	25883.3	10230.5	10486.8	13321.4	49695	58212.1	59380.8	-12.5971	0.00298415	1.07279	down	-0.986262	0.00626779	1.06255	down	-2.29708	0.00232737	1.05873	down	11.6108	0.00162437	1.21137	up	10.3	0.0075445	1.23656	up	-11.6108	0.00162437	1.21137	down	-1.31082	0.000406243	1.2026	down	-10.3	0.0075445	1.23656	down	1.31082
meta_136	Isoliquiritin	C21H22O9	Flavonoids	Chalcones	24455	31520.3	24608.6	19581.6	17877.2	18579.3	266294	263668	252835	2.42473e+06	2.48332e+06	2.46095e+06	-6.51483	3.65509e-05	1.07907	down	-7.03892	4.8375e-05	1.09162	down	-3.23476	2.44803e-05	1.0696	down	-0.524083	0.0666053	1.05098	unchanged	3.28008	1.12662e-05	1.25418	up	0.524083	0.0666053	1.05098	unchanged	3.80416	0.000240876	1.22057	up	-3.28008	1.12662e-05	1.25418	down	-3.80416
meta_140	Phloretin-4'-O-glucoside (Trilobatin)	C21H24O10	Flavonoids	Chalcones	9	9	9	9	9	9	9	9	9	110262	114661	128329	-13.6754	0.00212742	1.07463	down	-13.6754	0.00212742	1.08707	down	-13.6754	0.00212742	1.06519	down	0	1	0	unchanged	0	1	0	unchanged	0	1	0	unchanged	0	1	0	unchanged	0	1	0	unchanged	0
meta_144	Phloretin-2'-O-(6''-O-xylosyl)glucoside	C26H32O14	Flavonoids	Chalcones	38656.2	55698.1	48238.1	39214.4	41614.6	31909	33737.2	27183.1	34887	39296.1	33168.9	28652.4	0.495867	0.0887075	0.825973	unchanged	0.156944	0.413403	0.452496	unchanged	-0.0778227	0.675402	0.236235	unchanged	-0.338923	0.173863	0.797461	unchanged	-0.573689	0.0682272	1.02673	unchanged	0.338923	0.173863	0.797461	unchanged	-0.234767	0.212144	0.733082	unchanged	0.573689	0.0682272	1.02673	unchanged	0.234767
meta_266	Okanin-3'-O-β-D-glucoside	C21H22O11	Flavonoids	Chalcones	27794	15041.5	19308.1	21056.5	29468.1	25404.1	34120	27449.6	27436.1	14235.1	18709.4	12202.1	0.460988	0.27168	0.602184	unchanged	0.750028	0.0319384	0.934632	unchanged	0.979279	0.00807123	0.992582	unchanged	0.28904	0.370576	0.556183	unchanged	0.518291	0.125075	0.899419	unchanged	-0.28904	0.370576	0.556183	unchanged	0.229252	0.256832	0.673285	unchanged	-0.518291	0.125075	0.899419	unchanged	-0.229252
meta_6	Pinocembrin-7-O-(6''-O-malonyl)glucoside	C24H24O12	Flavonoids	Flavanones	20436.7	21705.1	22116.8	31303	20676.6	26162.7	3.376e+06	3.43683e+06	3.81036e+06	89708	69135.3	87781.7	-1.94036	0.0110877	1.05476	down	-1.65814	0.00543398	1.05715	down	5.42875	0.0015045	1.06642	up	0.282215	0.268928	0.726487	unchanged	7.36911	0.00148493	1.25153	up	-0.282215	0.268928	0.726487	unchanged	7.0869	0.00148189	1.21748	up	-7.36911	0.00148493	1.25153	down	-7.0869
meta_10	Naringenin-7-O-glucoside (Prunin)	C21H22O10	Flavonoids	Flavanones	66260.3	69331.6	75569.9	66000.2	39166.1	49904.4	1.18518e+06	1.09429e+06	1.29728e+06	2.63231e+06	2.56874e+06	2.84447e+06	-5.25177	0.00100628	1.077	down	-5.69719	0.000917639	1.08951	down	-1.16954	0.000249779	1.05984	down	-0.445423	0.126873	0.909491	unchanged	4.08223	0.00267869	1.24842	up	0.445423	0.126873	0.909491	unchanged	4.52765	0.00228315	1.21457	up	-4.08223	0.00267869	1.24842	down	-4.52765
meta_12	4'-Hydroxy-5,7-dimethoxyflavanone	C17H16O5	Flavonoids	Flavanones	3.94589e+07	4.47731e+07	4.28548e+07	3.7599e+07	3.59001e+07	4.33606e+07	5.5533e+07	5.12484e+07	5.16648e+07	1.09325e+07	1.11108e+07	1.29135e+07	1.86217	0.000733807	1.0728	up	1.74113	0.00420167	1.07608	up	2.18035	0.000164478	1.06693	up	-0.121035	0.289399	0.642644	unchanged	0.31818	0.00752512	1.16711	up	0.121035	0.289399	0.642644	unchanged	0.439216	0.010614	1.1424	up	-0.31818	0.00752512	1.16711	down	-0.439216
meta_17	Butin; 7,3',4'-Trihydroxyflavanone*	C15H12O5	Flavonoids	Flavanones	12934.8	17581.5	13837.3	23175.6	22706.1	21765.2	248523	224795	230466	25025.8	30170.4	21432.8	-0.788837	0.0316194	0.949185	unchanged	-0.179869	0.358836	0.549805	unchanged	3.19917	0.000365125	1.06696	up	0.608968	0.0245405	1.13488	up	3.98801	0.00071444	1.25245	up	-0.608968	0.0245405	1.13488	down	3.37904	0.00109904	1.21848	up	-3.98801	0.00071444	1.25245	down	-3.37904
meta_26	Isohemiphloin	C21H22O10	Flavonoids	Flavanones	896567	794658	975508	211077	242557	259014	268033	264094	266584	2.8414e+06	2.66111e+06	2.57395e+06	-1.59865	0.000120888	1.07328	down	-3.50246	0.000746825	1.08943	down	-3.33798	0.00104992	1.0675	down	-1.90381	0.00408604	1.19855	down	-1.73933	0.00697203	1.23782	down	1.90381	0.00408604	1.19855	up	0.164483	0.177379	0.871213	unchanged	1.73933	0.00697203	1.23782	up	-0.164483
meta_27	Naringenin-7-O-Rutinoside-4'-O-glucoside	C33H42O19	Flavonoids	Flavanones	2965.4	2213.7	1101.97	9	9	9	9	9	9	18374.5	19409.9	25366.2	-3.32972	0.00957682	1.05021	down	-11.1916	0.010551	1.06899	down	-11.1916	0.010551	1.04748	down	-7.86191	0.0612799	1.07876	unchanged	-7.86191	0.0612799	1.11393	unchanged	7.86191	0.0612799	1.07876	unchanged	0	1	0	unchanged	7.86191	0.0612799	1.11393	unchanged	0
meta_30	Hesperetin-5,7-di-O-glucoside	C28H34O16	Flavonoids	Flavanones	14348.2	16991.2	17984.1	39792.9	29773.5	41847.5	26369.5	20570	26619.2	7983.53	9	9	2.62393	0.0227756	0.996181	unchanged	3.79951	0.00247243	1.05513	up	3.20055	0.00360404	1.02376	up	1.17558	0.0236861	1.13794	up	0.576624	0.0351632	1.0961	up	-1.17558	0.0236861	1.13794	down	-0.598959	0.0571661	1.01376	unchanged	-0.576624	0.0351632	1.0961	down	0.598959
meta_37	Hesperetin-3'-O-glucuronide	C23H26O11	Flavonoids	Flavanones	9	9	9	9	9	9	9	9	9	22809	27477.8	23935.2	-11.4247	0.0032194	1.07225	down	-11.4247	0.0032194	1.08472	down	-11.4247	0.0032194	1.06288	down	0	1	0	unchanged	0	1	0	unchanged	0	1	0	unchanged	0	1	0	unchanged	0	1	0	unchanged	0
meta_52	Butin-7-O-glucoside	C21H22O10	Flavonoids	Flavanones	113001	118827	122830	72642.7	78302.9	59620.4	1.3639e+06	1.39836e+06	1.66726e+06	3.44968e+06	3.34103e+06	3.3051e+06	-4.83118	0.000168864	1.07878	down	-5.58334	0.000139445	1.09135	down	-1.18853	0.000577822	1.06318	down	-0.752158	0.0045533	1.17634	down	3.64265	0.00491661	1.24293	up	0.752158	0.0045533	1.17634	up	4.39481	0.00450886	1.20975	up	-3.64265	0.00491661	1.24293	down	-4.39481
meta_72	Naringenin (5,7,4'-Trihydroxyflavanone)*	C15H12O5	Flavonoids	Flavanones	17555.7	17306.1	18143	22709.5	18016.2	23599	241299	245705	227626	23677.4	30298.6	31294.7	-0.68593	0.0446803	0.985398	unchanged	-0.406675	0.083527	0.833385	unchanged	3.06707	9.94639e-05	1.06803	up	0.279255	0.158704	0.891669	unchanged	3.753	0.000594489	1.25367	up	-0.279255	0.158704	0.891669	unchanged	3.47375	0.000214785	1.21966	up	-3.753	0.000594489	1.25367	down	-3.47375
meta_80	Naringenin-7-O-Rutinoside(Narirutin)	C27H32O14	Flavonoids	Flavanones	170491	214092	205482	461228	470328	369605	200672	244840	230324	104068	117308	120209	0.78863	0.0156806	1.02064	up	1.92948	0.00872455	1.06969	up	0.984431	0.00695077	1.03774	up	1.14085	0.00932817	1.16602	up	0.195801	0.199495	0.764326	unchanged	-1.14085	0.00932817	1.16602	down	-0.945053	0.013224	1.15957	down	-0.195801	0.199495	0.764326	unchanged	0.945053
meta_85	Eriodictyol-3'-O-glucoside	C21H22O11	Flavonoids	Flavanones	20377.5	22712.1	20151.2	23656.7	26294	26893	28544.1	24562.9	33307.7	21368.6	27479.6	30196.5	-0.321812	0.172849	0.748649	unchanged	-0.0407405	0.81245	0.141704	unchanged	0.128608	0.536103	0.342709	unchanged	0.281071	0.0259159	1.0556	up	0.45042	0.0806957	1.0343	unchanged	-0.281071	0.0259159	1.0556	down	0.169349	0.336334	0.617404	unchanged	-0.45042	0.0806957	1.0343	unchanged	-0.169349
meta_89	Glabranine	C20H20O4	Flavonoids	Flavanones	2063.15	1052.11	1045.31	1511.85	2696.3	3417.95	8694.91	8495.85	8110.1	14000.1	15740.4	14057.1	-3.396	0.00016525	1.07377	down	-2.52183	0.000111603	1.08227	down	-0.791664	0.00510825	1.05026	down	0.874163	0.16533	0.806346	unchanged	2.60433	0.000363938	1.24801	up	-0.874163	0.16533	0.806346	unchanged	1.73017	0.00519765	1.19838	up	-2.60433	0.000363938	1.24801	down	-1.73017
meta_90	Eriodictyol-7-O-rutinoside-4'-O-Sophoroside	C39H52O25	Flavonoids	Flavanones	9	9	9	9	9	9	9	9	9	10759.9	25041.4	21915.2	-11.0618	0.0472358	0.983906	unchanged	-11.0618	0.0472358	0.995169	unchanged	-11.0618	0.0472358	0.97517	unchanged	0	1	0	unchanged	0	1	0	unchanged	0	1	0	unchanged	0	1	0	unchanged	0	1	0	unchanged	0
meta_96	Eriodictyol-8-C-glucoside	C21H22O11	Flavonoids	Flavanones	808596	648860	661999	214032	179389	193757	471359	443850	406275	304459	283022	229018	1.37617	0.0060623	1.04511	up	-0.475654	0.0588553	0.918286	unchanged	0.694636	0.00498303	1.01025	up	-1.85182	0.00800536	1.19047	down	-0.681535	0.0241617	1.16126	down	1.85182	0.00800536	1.19047	up	1.17029	0.00132144	1.20337	up	0.681535	0.0241617	1.16126	up	-1.17029
meta_103	Bavachin	C20H20O4	Flavonoids	Flavanones	124055	106004	109200	2025.98	2867.23	2497.71	11654.5	14377.1	5609.62	476567	603877	368884	-2.09492	0.0313534	1.01257	down	-7.61541	0.0193861	1.05061	down	-5.51744	0.0199111	1.02807	down	-5.52049	0.00247775	1.20907	down	-3.42251	0.000649019	1.24632	down	5.52049	0.00247775	1.20907	up	2.09798	0.0879226	1.02756	unchanged	3.42251	0.000649019	1.24632	up	-2.09798
meta_105	Liquiritigenin	C15H12O4	Flavonoids	Flavanones	36004.3	34207.8	31673.8	23437.6	16018.7	17616.1	353011	327937	277757	95518.3	113007	94224.7	-1.57117	0.00627627	1.06118	down	-2.40726	0.00229658	1.07839	down	1.66296	0.00676997	1.04701	up	-0.836092	0.00909355	1.1483	down	3.23413	0.00582048	1.24032	up	0.836092	0.00909355	1.1483	up	4.07022	0.00500723	1.20831	up	-3.23413	0.00582048	1.24032	down	-4.07022
meta_115	Naringenin-7-O-Neohesperidoside(Naringin)	C27H32O14	Flavonoids	Flavanones	313510	272800	325979	706986	666091	548123	464509	343392	404508	207665	203637	237699	0.491271	0.0142987	0.98746	unchanged	1.56572	0.00958506	1.06377	up	0.901584	0.0247761	0.996973	unchanged	1.07444	0.0124982	1.16479	up	0.410313	0.0860087	0.99497	unchanged	-1.07444	0.0124982	1.16479	down	-0.664132	0.0190977	1.09299	down	-0.410313	0.0860087	0.99497	unchanged	0.664132
meta_118	Sakuranin	C22H24O10	Flavonoids	Flavanones	9	9	9	9	9	9	9	9	9	6300.2	8119.89	8080.52	-9.70279	0.00635629	1.06563	down	-9.70279	0.00635629	1.07794	down	-9.70279	0.00635629	1.05624	down	0	1	0	unchanged	0	1	0	unchanged	0	1	0	unchanged	0	1	0	unchanged	0	1	0	unchanged	0
meta_129	Pinocembrin-7-O-glucoside (Pinocembroside)	C21H22O9	Flavonoids	Flavanones	9	9	9	9	9	9	214889	187690	203490	9	6054.74	9	-7.81325	0.42265	0.482504	unchanged	-7.81325	0.42265	0.488218	unchanged	6.64099	0.000859758	1.06625	up	0	1	0	unchanged	14.4542	0.00152035	1.25141	up	0	1	0	unchanged	14.4542	0.00152035	1.21752	up	-14.4542	0.00152035	1.25141	down	-14.4542
meta_142	Naringenin-7-O-(6''-malonyl)glucoside	C24H24O13	Flavonoids	Flavanones	675774	550434	518350	132989	153385	123252	943627	785263	894950	1.99388e+06	1.82979e+06	1.67511e+06	-1.65625	0.00120122	1.06457	down	-3.74673	0.00271965	1.08534	down	-1.06743	0.00275536	1.04571	down	-2.09048	0.00957165	1.18695	down	0.588818	0.0119929	1.1414	up	2.09048	0.00957165	1.18695	up	2.6793	0.00307911	1.21106	up	-0.588818	0.0119929	1.1414	down	-2.6793
meta_151	Farrerol-7-O-glucoside	C23H26O10	Flavonoids	Flavanones	9	9	9	9	9	9	9	9	9	43984.4	55586.2	43228.5	-12.3687	0.00698769	1.06422	down	-12.3687	0.00698769	1.07663	down	-12.3687	0.00698769	1.05494	down	0	1	0	unchanged	0	1	0	unchanged	0	1	0	unchanged	0	1	0	unchanged	0	1	0	unchanged	0
meta_158	Pinocembrin-7-O-neohesperidoside	C27H32O13	Flavonoids	Flavanones	1588.86	1894.71	1751.57	622.05	893.484	920.727	9	9	2593.16	2472.33	2504.66	9	0.07035	0.929347	0.0542686	unchanged	-1.03321	0.412081	0.496759	unchanged	-0.933188	0.543588	0.336868	unchanged	-1.10356	0.00203988	1.17119	down	-1.00354	0.4169	0.565562	unchanged	1.10356	0.00203988	1.17119	up	0.100021	0.952357	0.0394446	unchanged	1.00354	0.4169	0.565562	unchanged	-0.100021
meta_169	Persicoside	C23H26O11	Flavonoids	Flavanones	3551.31	2743.8	3172.8	2089.64	3102.94	2678.52	9	9	9	74422.1	82085.6	72615.2	-4.59693	0.00147695	1.07576	down	-4.86341	0.00140529	1.08833	down	-13.0509	0.00144187	1.06666	down	-0.26648	0.23241	0.703288	unchanged	-8.45394	0.00544916	1.24162	down	0.26648	0.23241	0.703288	unchanged	-8.18746	0.0123914	1.19184	down	8.45394	0.00544916	1.24162	up	8.18746
meta_174	Liquiritigenin-7,4'-O-diglucoside	C27H32O14	Flavonoids	Flavanones	9	6373.64	5382.59	9	9	9	9	4585.5	9	995022	862107	1.02605e+06	-7.93699	0.00271361	1.07328	down	-16.7043	0.00272594	1.0858	down	-9.29071	0.00271402	1.0639	down	-8.76735	0.186398	0.855392	unchanged	-1.35373	0.396465	0.541561	unchanged	8.76735	0.186398	0.855392	unchanged	7.41363	0.42265	0.546835	unchanged	1.35373	0.396465	0.541561	unchanged	-7.41363
meta_185	Naringenin-6-C-Glucoside	C21H22O10	Flavonoids	Flavanones	109242	103347	90558.5	34734.5	39494	26272.4	49333.2	33344.8	32284.3	326805	266491	250712	-1.47723	0.0125187	1.04323	down	-3.07005	0.00734873	1.07267	down	-2.8761	0.00653498	1.04974	down	-1.59282	0.000949506	1.19189	down	-1.39886	0.001297	1.21815	down	1.59282	0.000949506	1.19189	up	0.193952	0.518003	0.410542	unchanged	1.39886	0.001297	1.21815	up	-0.193952
meta_196	6-C-Glucosyl-2-Hydroxynaringenin	C21H22O11	Flavonoids	Flavanones	1.30936e+06	1.47983e+06	1.70788e+06	510478	408114	394904	784998	853123	753784	453347	378951	384535	1.88585	0.00873559	1.05491	up	0.11028	0.507544	0.37747	unchanged	0.975028	0.000601838	1.05026	up	-1.77557	0.00710054	1.18461	down	-0.910821	0.0206655	1.18866	down	1.77557	0.00710054	1.18461	up	0.864749	0.0018605	1.18192	up	0.910821	0.0206655	1.18866	up	-0.864749
meta_217	Liquiritigenin-4'-O-Glucoside (Liquiritin)	C21H22O9	Flavonoids	Flavanones	124586	158846	127648	69874.7	121721	92513.7	665431	464747	657785	3.39082e+06	2.78996e+06	3.32552e+06	-4.53139	0.00382276	1.07075	down	-5.06436	0.00363784	1.08341	down	-2.41057	0.00256425	1.05685	down	-0.532973	0.0911267	0.914699	unchanged	2.12082	0.0176625	1.20557	up	0.532973	0.0911267	0.914699	unchanged	2.6538	0.0132619	1.1791	up	-2.12082	0.0176625	1.20557	down	-2.6538
meta_227	Hesperetin-7-O-neohesperidoside(Neohesperidin)*	C28H34O15	Flavonoids	Flavanones	21435.6	25258.4	25310.4	26735.3	14579.6	19700.7	16329.6	12609	5469.64	5069.75	9	9	3.82299	0.000655226	1.06025	up	3.58408	0.0193033	1.00678	up	2.75766	0.072077	0.860963	unchanged	-0.238905	0.412847	0.532391	unchanged	-1.06533	0.0440297	1.10088	down	0.238905	0.412847	0.532391	unchanged	-0.826425	0.136025	0.831764	unchanged	1.06533	0.0440297	1.10088	up	0.826425
meta_228	Hesperetin-7-O-rutinoside (Hesperidin)*	C28H34O15	Flavonoids	Flavanones	21435.6	25258.4	25310.4	26735.3	14579.6	19700.7	16329.6	12609	5469.64	5069.75	9	9	3.82299	0.000655226	1.06025	up	3.58408	0.0193033	1.00678	up	2.75766	0.072077	0.860963	unchanged	-0.238905	0.412847	0.532391	unchanged	-1.06533	0.0440297	1.10088	down	0.238905	0.412847	0.532391	unchanged	-0.826425	0.136025	0.831764	unchanged	1.06533	0.0440297	1.10088	up	0.826425
meta_257	2-hydroxynaringenin*	C15H12O6	Flavonoids	Flavanones	47391.9	50735.6	37758.9	4340.46	3925.84	1602.28	9	9	9	1892.49	4645.41	2025.99	3.98799	0.00610125	1.06063	up	0.204578	0.742862	0.188687	unchanged	-8.30916	0.0865131	0.905127	unchanged	-3.78341	0.0064186	1.19423	down	-12.2972	0.00729747	1.2371	down	3.78341	0.0064186	1.19423	up	-8.51374	0.0613226	1.08482	unchanged	12.2972	0.00729747	1.2371	up	8.51374
meta_265	Hesperetin-5-O-glucoside	C22H24O11	Flavonoids	Flavanones	19775.8	11555.3	15371.1	23935.8	7938	19584.6	14892.2	16938.3	18969.7	9	9	9	10.7563	0.0225192	1.03206	up	10.8962	0.0695921	0.953741	unchanged	10.8777	0.00480231	1.05947	up	0.139914	0.786087	0.180218	unchanged	0.121342	0.642721	0.313531	unchanged	-0.139914	0.786087	0.180218	unchanged	-0.0185723	0.968081	0.0252869	unchanged	-0.121342	0.642721	0.313531	unchanged	0.0185723
meta_44	3,5,7-Trihydroxyflavanone (Pinobanksin)	C15H12O5	Flavonoids	Flavanonols	25064.1	29040.8	30462.5	42276.6	37446.1	38518.6	424487	467410	447418	60021.3	54273.1	58733.6	-1.03283	0.000250195	1.06543	down	-0.549271	0.00147647	1.05939	down	2.95242	0.000832562	1.06749	up	0.483562	0.00693142	1.13307	up	3.98525	0.00073592	1.25298	up	-0.483562	0.00693142	1.13307	down	3.50169	0.000802897	1.21894	up	-3.98525	0.00073592	1.25298	down	-3.50169
meta_45	Aromadendrin-7-O-glucoside	C21H22O11	Flavonoids	Flavanonols	1.83457e+06	1.48731e+06	1.85853e+06	524921	538465	488056	1.1721e+06	1.03029e+06	881858	601785	558766	474265	1.66394	0.00610831	1.05552	up	-0.07552	0.546943	0.355783	unchanged	0.91579	0.0162989	1.00011	up	-1.73946	0.00886429	1.19133	down	-0.748148	0.0115677	1.1578	down	1.73946	0.00886429	1.19133	up	0.99131	0.022941	1.15887	up	0.748148	0.0115677	1.1578	up	-0.99131
meta_67	Taxifolin-3'-O-glucoside	C21H22O12	Flavonoids	Flavanonols	9	9	9	9	9	9	9	9	9	33565.4	31052.4	28140.2	-11.7463	0.00256188	1.07363	down	-11.7463	0.00256188	1.08619	down	-11.7463	0.00256188	1.06429	down	0	1	0	unchanged	0	1	0	unchanged	0	1	0	unchanged	0	1	0	unchanged	0	1	0	unchanged	0
meta_134	Dihydrokaempferol-3-O-glucoside	C21H22O11	Flavonoids	Flavanonols	23694.1	11691.1	25228.2	19253.6	9	9	23381.4	15407.4	11553.5	86281.1	113558	57973.1	-2.08861	0.046734	0.963097	unchanged	-3.74177	0.0257131	1.00133	down	-2.35648	0.0443805	0.966296	unchanged	-1.65317	0.158943	0.80807	unchanged	-0.267866	0.569843	0.371992	unchanged	1.65317	0.158943	0.80807	unchanged	1.3853	0.248612	0.707261	unchanged	0.267866	0.569843	0.371992	unchanged	-1.3853
meta_197	Dihydrokaempferol-7-O-glucoside	C21H22O11	Flavonoids	Flavanonols	19276.7	15599.7	14857	26770.9	29065.3	25777.4	19681.9	18932.8	23210.7	20569.2	17936.3	22412.7	-0.292658	0.119308	0.758955	unchanged	0.421938	0.0154545	0.987746	unchanged	0.0213283	0.878149	0.0870473	unchanged	0.714596	0.0044494	1.15888	up	0.313986	0.101154	0.913801	unchanged	-0.714596	0.0044494	1.15888	down	-0.400609	0.0186391	1.09497	down	-0.313986	0.101154	0.913801	unchanged	0.400609
meta_230	Dihydromyricetin-3-O-glucoside	C21H22O13	Flavonoids	Flavanonols	9	9	9	9	9	9	2337	3430.17	2264.53	49198.1	50820.1	39957.1	-12.3399	0.00521859	1.06794	down	-12.3399	0.00521859	1.08045	down	-4.12332	0.00540078	1.05717	down	0	1	0	unchanged	8.2166	0.0193897	1.20785	up	0	1	0	unchanged	8.2166	0.0193897	1.17543	up	-8.2166	0.0193897	1.20785	down	-8.2166
meta_104	Pelargonidin-3-O-glucoside	C21H21O10+	Flavonoids	Anthocyanidins	9	9	9	9	9	9	9	9	9	551331	563351	648709	-15.995	0.0027086	1.07339	down	-15.995	0.0027086	1.08581	down	-15.995	0.0027086	1.06395	down	0	1	0	unchanged	0	1	0	unchanged	0	1	0	unchanged	0	1	0	unchanged	0	1	0	unchanged	0
meta_131	Delphinidin-3-O-sambubioside	C26H29O16+	Flavonoids	Anthocyanidins	593.39	1257.13	1302.09	2687.58	3304.35	2905.25	4429.96	3266.67	5480.64	21295.3	19341.3	21151.9	-4.29272	0.000294151	1.07666	down	-2.79592	0.000587373	1.08874	down	-2.22929	5.52687e-05	1.06324	down	1.4968	0.00334998	1.16216	up	2.06343	0.0242353	1.1629	up	-1.4968	0.00334998	1.16216	down	0.566631	0.147183	0.892361	unchanged	-2.06343	0.0242353	1.1629	down	-0.566631
meta_260	Peonidin-3-O-glucoside	C22H23O11+	Flavonoids	Anthocyanidins	9	9	9	9	9	9	9	9	9	254136	424933	362318	-15.2352	0.0200353	1.03722	down	-15.2352	0.0200353	1.04919	down	-15.2352	0.0200353	1.02808	down	0	1	0	unchanged	0	1	0	unchanged	0	1	0	unchanged	0	1	0	unchanged	0	1	0	unchanged	0
meta_268	Rosinidin-3-O-glucoside	C23H25O11+	Flavonoids	Anthocyanidins	9	9	9	25501.6	15969.8	19877.8	18903.6	9	10081.7	651895	547865	855488	-16.216	0.0169487	1.04358	down	-5.06612	0.017903	1.05341	down	-6.1474	0.0171365	1.03324	down	11.1499	0.0178282	1.1734	up	10.0686	0.218922	0.831614	unchanged	-11.1499	0.0178282	1.1734	down	-1.08127	0.177323	0.806911	unchanged	-10.0686	0.218922	0.831614	unchanged	1.08127
meta_9	Apigenin-6-C-(2''-glucosyl)arabinoside	C26H28O14	Flavonoids	Flavones	23736.4	24892.1	24828.2	36299.1	39410.1	35738.2	28916.2	21770.6	34295.3	71878.7	49756.1	54144.5	-1.2588	0.0367776	1.00289	down	-0.657401	0.0828084	0.919837	unchanged	-1.04853	0.0279751	0.954094	unchanged	0.601396	0.00439205	1.19379	up	0.210264	0.400642	0.58522	unchanged	-0.601396	0.00439205	1.19379	down	-0.391132	0.125207	0.926315	unchanged	-0.210264	0.400642	0.58522	unchanged	0.391132
meta_15	Chrysoeriol-7-O-glucoside	C22H22O11	Flavonoids	Flavones	9	9	9	9	9	9	9	9	9	117082	120478	113383	-13.666	0.000306667	1.0785	down	-13.666	0.000306667	1.09106	down	-13.666	0.000306667	1.06908	down	0	1	0	unchanged	0	1	0	unchanged	0	1	0	unchanged	0	1	0	unchanged	0	1	0	unchanged	0
meta_21	Swertiajaponin	C22H22O11	Flavonoids	Flavones	38548.7	30264.5	39591.5	16296	9508.75	12811	2177.51	12482.1	13072.8	502145	499723	614288	-3.89807	0.00538032	1.06716	down	-5.38723	0.00503035	1.08056	down	-5.86485	0.00475705	1.0589	down	-1.48917	0.00448063	1.1619	down	-1.96678	0.00473399	1.18737	down	1.48917	0.00448063	1.1619	up	-0.477617	0.433422	0.499792	unchanged	1.96678	0.00473399	1.18737	up	0.477617
meta_22	5,6,7,4'-Tetramethoxyflavone*	C19H18O6	Flavonoids	Flavones	2740.21	1842.24	1686.95	5090.34	2291.98	2771.72	2205.11	1364.24	2084.72	2657.86	4731.49	3674.82	-0.819498	0.0982343	0.820563	unchanged	-0.123842	0.78888	0.156075	unchanged	-0.968532	0.0776752	0.865945	unchanged	0.695656	0.269939	0.698446	unchanged	-0.149034	0.652294	0.297279	unchanged	-0.695656	0.269939	0.698446	unchanged	-0.84469	0.219005	0.779879	unchanged	0.149034	0.652294	0.297279	unchanged	0.84469
meta_24	Galangin-7-O-glucoside	C21H20O10	Flavonoids	Flavones	1.99653e+06	2.00862e+06	2.55367e+06	1.89581e+06	2.10612e+06	1.79823e+06	4.28853e+06	5.22826e+06	4.13412e+06	1.83079e+07	1.83246e+07	2.03311e+07	-3.11853	0.000816964	1.07552	down	-3.29587	0.00130616	1.08828	down	-2.06104	0.000329466	1.06396	down	-0.177342	0.307207	0.637323	unchanged	1.05749	0.00834281	1.1925	up	0.177342	0.307207	0.637323	unchanged	1.23483	0.0122209	1.17893	up	-1.05749	0.00834281	1.1925	down	-1.23483
meta_33	Vitexin-2''-O-xyloside	C26H28O14	Flavonoids	Flavones	2.1485e+07	1.91979e+07	1.85694e+07	2.43991e+07	3.37602e+07	2.77371e+07	2.25869e+07	1.87451e+07	2.28834e+07	4.12754e+07	3.69041e+07	3.29884e+07	-0.907797	0.0109224	1.03499	down	-0.372071	0.0826916	0.826391	unchanged	-0.791746	0.00945658	1.00965	down	0.535726	0.0716503	1.01917	unchanged	0.11605	0.367679	0.576611	unchanged	-0.535726	0.0716503	1.01917	unchanged	-0.419676	0.101373	0.93521	unchanged	-0.11605	0.367679	0.576611	unchanged	0.419676
meta_46	6-C-MethylKaempferol-3-glucoside	C22H22O11	Flavonoids	Flavones	9	9	9	9	9	9	9	9	9	1.25195e+06	1.40422e+06	1.35828e+06	-17.1819	0.00113363	1.07674	down	-17.1819	0.00113363	1.08924	down	-17.1819	0.00113363	1.06731	down	0	1	0	unchanged	0	1	0	unchanged	0	1	0	unchanged	0	1	0	unchanged	0	1	0	unchanged	0
meta_48	Apigenin-6-C-glucoside (Isovitexin)*	C21H20O10	Flavonoids	Flavones	1.1821e+07	1.02859e+07	8.7355e+06	1.18781e+06	1.27652e+06	1.42418e+06	3.07776e+06	2.40955e+06	2.5789e+06	2.78645e+07	2.42839e+07	2.38652e+07	-1.30134	0.00105945	1.05693	down	-4.28897	0.00270882	1.0857	down	-3.23629	0.00256962	1.06292	down	-2.98762	0.00936146	1.192	down	-1.93495	0.0105413	1.22039	down	2.98762	0.00936146	1.192	up	1.05267	0.0128101	1.16855	up	1.93495	0.0105413	1.22039	up	-1.05267
meta_49	Apigenin-8-C-Glucoside (Vitexin)*	C21H20O10	Flavonoids	Flavones	1.1821e+07	1.02859e+07	8.7355e+06	1.18781e+06	1.27652e+06	1.42418e+06	3.07776e+06	2.40955e+06	2.5789e+06	2.78645e+07	2.42839e+07	2.38652e+07	-1.30134	0.00105945	1.05693	down	-4.28897	0.00270882	1.0857	down	-3.23629	0.00256962	1.06292	down	-2.98762	0.00936146	1.192	down	-1.93495	0.0105413	1.22039	down	2.98762	0.00936146	1.192	up	1.05267	0.0128101	1.16855	up	1.93495	0.0105413	1.22039	up	-1.05267
meta_51	Orientin-7-O-arabinoside	C26H28O15	Flavonoids	Flavones	5335.07	7794.67	2344.62	16617.3	4668.16	6832.57	17697	15549.7	13521.9	304185	268156	241491	-5.71678	0.00438542	1.06913	down	-4.85516	0.00359693	1.08101	down	-4.12112	0.00485775	1.05907	down	0.861617	0.376705	0.567075	unchanged	1.59566	0.00751209	1.17312	up	-0.861617	0.376705	0.567075	unchanged	0.734041	0.227266	0.765834	unchanged	-1.59566	0.00751209	1.17312	down	-0.734041
meta_53	Apigenin-7-O-glucoside(Cosmosiin)*	C21H20O10	Flavonoids	Flavones	1.72928e+06	1.83136e+06	2.49867e+06	1.2802e+06	1.79592e+06	892669	3.34982e+06	3.63791e+06	2.93912e+06	1.56211e+07	1.99771e+07	1.59302e+07	-3.08814	0.00711989	1.0606	down	-3.69859	0.00628639	1.07445	down	-2.37596	0.00898364	1.04804	down	-0.610453	0.122287	0.849799	unchanged	0.712183	0.0158774	1.12755	up	0.610453	0.122287	0.849799	unchanged	1.32264	0.00469948	1.15806	up	-0.712183	0.0158774	1.12755	down	-1.32264
meta_54	Apigenin-4'-O-glucoside*	C21H20O10	Flavonoids	Flavones	2.56425e+06	3.99171e+06	3.20225e+06	2.944e+06	2.58385e+06	1.6914e+06	8.09399e+06	5.75017e+06	4.3341e+06	1.59017e+07	2.04303e+07	1.79428e+07	-2.4756	0.00435726	1.06115	down	-2.91036	0.00423805	1.07564	down	-1.57807	0.00239609	1.02897	down	-0.434768	0.203322	0.736416	unchanged	0.897526	0.111191	0.963361	unchanged	0.434768	0.203322	0.736416	unchanged	1.33229	0.0669233	1.03176	unchanged	-0.897526	0.111191	0.963361	unchanged	-1.33229
meta_55	7,4'-Dihydroxyflavone	C15H10O4	Flavonoids	Flavones	9	9	9	9	9	9	9	9	9	120449	92214.7	83309.2	-13.4202	0.0126348	1.05233	down	-13.4202	0.0126348	1.06472	down	-13.4202	0.0126348	1.04324	down	0	1	0	unchanged	0	1	0	unchanged	0	1	0	unchanged	0	1	0	unchanged	0	1	0	unchanged	0
meta_61	Apigenin; 4',5,7-Trihydroxyflavone	C15H10O5	Flavonoids	Flavones	19704.3	18979.6	22291.5	39551.4	48350.8	43266.4	26201.5	26218.8	24141.5	151112	153315	158918	-2.92578	3.48504e-05	1.07842	down	-1.82066	6.09876e-06	1.0896	down	-2.59739	0.000112702	1.06897	down	1.10512	0.0056553	1.18307	up	0.328397	0.0168682	1.13625	up	-1.10512	0.0056553	1.18307	down	-0.776725	0.0141244	1.17323	down	-0.328397	0.0168682	1.13625	down	0.776725
meta_62	Diosmetin-7-O-galactoside*	C22H22O11	Flavonoids	Flavones	9	9	9	9	9	9	9	9	9	1.10573e+06	1.10042e+06	1.40635e+06	-17.0297	0.00697612	1.06434	down	-17.0297	0.00697612	1.07661	down	-17.0297	0.00697612	1.05494	down	0	1	0	unchanged	0	1	0	unchanged	0	1	0	unchanged	0	1	0	unchanged	0	1	0	unchanged	0
meta_63	Diosmetin-7-O-glucoside*	C22H22O11	Flavonoids	Flavones	9	9	9	9	9	9	9	9	9	1.10573e+06	1.10042e+06	1.40635e+06	-17.0297	0.00697612	1.06434	down	-17.0297	0.00697612	1.07661	down	-17.0297	0.00697612	1.05494	down	0	1	0	unchanged	0	1	0	unchanged	0	1	0	unchanged	0	1	0	unchanged	0	1	0	unchanged	0
meta_65	3'-O-Methyltricetin-5-O-glucoside*	C22H22O12	Flavonoids	Flavones	26451.7	22091.5	16155.7	9	24699.2	9	17937.2	27035.5	22164.4	56776.9	57564.5	45856.2	-1.30804	0.00325584	1.03284	down	-2.69627	0.0181266	1.01339	down	-1.25467	0.00376935	1.02564	down	-1.38823	0.241954	0.736787	unchanged	0.0533679	0.848185	0.127694	unchanged	1.38823	0.241954	0.736787	unchanged	1.44159	0.222155	0.771326	unchanged	-0.0533679	0.848185	0.127694	unchanged	-1.44159
meta_69	Acacetin-7-O-glucoside (Tilianin)*	C22H22O10	Flavonoids	Flavones	9	9	9	9	9	9	9	9	9	4.53923e+06	5.02954e+06	4.10802e+06	-18.9503	0.00339219	1.07185	down	-18.9503	0.00339219	1.08437	down	-18.9503	0.00339219	1.06252	down	0	1	0	unchanged	0	1	0	unchanged	0	1	0	unchanged	0	1	0	unchanged	0	1	0	unchanged	0
meta_70	6-Hydroxy-5,7,4'-trimethoxyflavone	C18H16O6	Flavonoids	Flavones	3043.03	3141.73	3436.18	6272.16	5064.08	6152.41	2921.84	2139.93	1249.57	5600.54	4318	4098.05	-0.542885	0.0808801	0.900759	unchanged	0.319284	0.131465	0.753915	unchanged	-1.15112	0.0188645	0.947432	unchanged	0.862169	0.0144526	1.1622	up	-0.608232	0.143133	0.932504	unchanged	-0.862169	0.0144526	1.1622	down	-1.4704	0.00444647	1.15836	down	0.608232	0.143133	0.932504	unchanged	1.4704
meta_71	Apigenin-8-C-Arabinoside*	C20H18O9	Flavonoids	Flavones	78468.5	84166.3	86511.6	56112.3	34995.4	39604.4	60066.6	46290.6	40204.8	103571	87462.1	108003	-0.263324	0.102598	0.841318	unchanged	-1.19393	0.00330729	1.04017	down	-1.02881	0.00410039	1.01352	down	-0.930601	0.0160168	1.14784	down	-0.765483	0.017181	1.17698	down	0.930601	0.0160168	1.14784	up	0.165118	0.576494	0.356383	unchanged	0.765483	0.017181	1.17698	up	-0.165118
meta_75	Apigenin-6-C-arabinoside*	C20H18O9	Flavonoids	Flavones	94911.2	51575.6	68594.7	39318.6	42648.7	43806.6	67710.6	69432.6	58675.3	122301	108787	92574.6	-0.589607	0.0852847	0.825098	unchanged	-1.36366	0.0147948	1.0557	down	-0.724974	0.0261221	0.981839	unchanged	-0.774052	0.140549	0.924463	unchanged	-0.135367	0.665827	0.299969	unchanged	0.774052	0.140549	0.924463	unchanged	0.638685	0.010927	1.16759	up	0.135367	0.665827	0.299969	unchanged	-0.638685
meta_76	6,7,8-Tetrahydroxy-5-methoxyflavone	C16H12O6	Flavonoids	Flavones	11421.1	12709.1	9519.73	9	9	9	870.942	948.223	2389.75	10477.5	10807.9	10215.4	0.095212	0.521981	0.383879	unchanged	-10.1882	0.000266842	1.09115	down	-2.90387	0.00119009	1.06277	down	-10.2834	0.0067624	1.19926	down	-2.99909	0.00241645	1.22742	down	10.2834	0.0067624	1.19926	up	7.28434	0.105954	0.995482	unchanged	2.99909	0.00241645	1.22742	up	-7.28434
meta_77	Apigenin-7-O-neohesperidoside (Rhoifolin)*	C27H30O14	Flavonoids	Flavones	46376.1	22466.5	42247.5	123569	112650	139544	63082.8	59632.2	36580.1	9	9	9	12.0065	0.0375039	1.00233	up	13.7646	0.00386521	1.0834	up	12.5265	0.0236854	1.02086	up	1.7581	0.00121516	1.18102	up	0.519972	0.222941	0.73499	unchanged	-1.7581	0.00121516	1.18102	down	-1.23812	0.0032427	1.16339	down	-0.519972	0.222941	0.73499	unchanged	1.23812
meta_78	Tangeretin (4',5,6,7,8-Pentamethoxyflavone)	C20H20O7	Flavonoids	Flavones	29327.1	27446.3	29050.6	52112.6	43340.7	46860.1	25227.4	18477	23247.7	64428.8	72405.9	66927.1	-1.24743	0.00225807	1.07105	down	-0.517812	0.00420488	1.03398	down	-1.60568	0.000145022	1.05998	down	0.729618	0.0141887	1.17139	up	-0.358253	0.0781008	1.04578	unchanged	-0.729618	0.0141887	1.17139	down	-1.08787	0.00185977	1.18225	down	0.358253	0.0781008	1.04578	unchanged	1.08787
meta_79	Apigenin-7-O-(6''-malonyl)glucoside	C24H22O13	Flavonoids	Flavones	1.64878e+06	1.41594e+06	1.28393e+06	572675	849130	494591	1.41834e+06	1.46932e+06	1.3099e+06	4.07623e+06	3.74378e+06	3.60422e+06	-1.39346	0.000269824	1.06731	down	-2.57563	8.93632e-05	1.08506	down	-1.44448	0.00148093	1.0618	down	-1.18217	0.00587664	1.13853	down	-0.0510201	0.697274	0.265086	unchanged	1.18217	0.00587664	1.13853	up	1.13115	0.00982041	1.16624	up	0.0510201	0.697274	0.265086	unchanged	-1.13115
meta_92	Luteolin-8-C-glucoside (Orientin)	C21H20O11	Flavonoids	Flavones	37365.1	43204.8	41369.6	26927	15549.7	34976.5	54596.8	38059.1	38405.8	3.07247e+06	2.3843e+06	2.63114e+06	-6.05153	0.00569451	1.06696	down	-6.7063	0.00560494	1.07955	down	-5.94745	0.00568207	1.05763	down	-0.654771	0.108734	0.951421	unchanged	0.104081	0.640346	0.322111	unchanged	0.654771	0.108734	0.951421	unchanged	0.758852	0.0850223	0.919637	unchanged	-0.104081	0.640346	0.322111	unchanged	-0.758852
meta_101	Isovitexin-2''-O-xyloside	C26H28O14	Flavonoids	Flavones	5.98775e+06	5.03872e+06	5.01169e+06	8.14337e+06	8.78379e+06	9.3313e+06	6.47602e+06	6.97091e+06	6.95158e+06	1.13263e+07	9.15242e+06	9.39951e+06	-0.897584	0.0105037	1.02513	down	-0.186311	0.216086	0.674325	unchanged	-0.55063	0.0381443	0.97678	unchanged	0.711273	0.00195559	1.17137	up	0.346954	0.028002	1.12524	up	-0.711273	0.00195559	1.17137	down	-0.364319	0.0161443	1.13802	down	-0.346954	0.028002	1.12524	down	0.364319
meta_108	Isovitexin-8-O-xyloside	C26H28O14	Flavonoids	Flavones	1.23895e+06	953862	1.05598e+06	2.54546e+06	2.46983e+06	2.55382e+06	1.41998e+06	1.26658e+06	1.51377e+06	1.74856e+06	1.60651e+06	1.27905e+06	-0.512393	0.0587988	0.883087	unchanged	0.707831	0.0167813	1.04863	up	-0.141789	0.423831	0.448488	unchanged	1.22022	0.00157198	1.20654	up	0.370605	0.0462332	1.03099	up	-1.22022	0.00157198	1.20654	down	-0.84962	0.0016164	1.20997	down	-0.370605	0.0462332	1.03099	down	0.84962
meta_109	Apigenin-6-C-(2''-xylosyl)glucoside*	C26H28O14	Flavonoids	Flavones	1.81533e+07	2.11389e+07	1.92591e+07	2.73853e+07	2.54737e+07	2.53133e+07	1.84156e+07	2.15723e+07	1.79276e+07	2.56227e+07	3.05926e+07	2.84517e+07	-0.532101	0.0110879	1.00656	down	-0.115144	0.270933	0.615512	unchanged	-0.547853	0.00943964	0.989079	unchanged	0.416957	0.00489745	1.15209	up	-0.0157523	0.890336	0.0926381	unchanged	-0.416957	0.00489745	1.15209	down	-0.432709	0.0122128	1.13686	down	0.0157523	0.890336	0.0926381	unchanged	0.432709
meta_110	Apigenin-8-C-(2''-xylosyl)glucoside*	C26H28O14	Flavonoids	Flavones	1.81533e+07	2.11389e+07	1.92591e+07	2.73853e+07	2.54737e+07	2.53133e+07	1.84156e+07	2.15723e+07	1.79276e+07	2.56227e+07	3.05926e+07	2.84517e+07	-0.532101	0.0110879	1.00656	down	-0.115144	0.270933	0.615512	unchanged	-0.547853	0.00943964	0.989079	unchanged	0.416957	0.00489745	1.15209	up	-0.0157523	0.890336	0.0926381	unchanged	-0.416957	0.00489745	1.15209	down	-0.432709	0.0122128	1.13686	down	0.0157523	0.890336	0.0926381	unchanged	0.432709
meta_114	3',4',7-Trihydroxyflavone	C15H10O5	Flavonoids	Flavones	17794.5	13642.9	17847.1	35889.8	43265.6	32727.1	21482.9	22266.1	20794.1	115299	128822	125320	-2.90614	0.000502738	1.07573	down	-1.72336	0.000113745	1.08406	down	-2.51701	0.00143246	1.0663	down	1.18278	0.0111377	1.15496	up	0.38913	0.0569951	1.08933	unchanged	-1.18278	0.0111377	1.15496	down	-0.793651	0.0349247	1.13521	down	-0.38913	0.0569951	1.08933	unchanged	0.793651
meta_119	5,7,2'-Trhiyroxy-8-methoxyflavone*	C16H12O6	Flavonoids	Flavones	38774.3	40063.9	41208.4	4767.7	5316.84	2299.45	6119.04	4415.43	7579.85	46709	48281.5	54481.6	-0.316281	0.0443878	0.963653	unchanged	-3.59333	0.000854502	1.085	down	-3.04467	0.000981851	1.06257	down	-3.27705	1.25954e-05	1.21268	down	-2.72839	1.40546e-05	1.25233	down	3.27705	1.25954e-05	1.21268	up	0.548653	0.216486	0.719633	unchanged	2.72839	1.40546e-05	1.25233	up	-0.548653
meta_128	6,7-Dihydroxyflavone	C15H10O4	Flavonoids	Flavones	179834	167665	271709	645037	819264	755601	261486	351064	303231	1.97876e+06	2.11923e+06	2.4406e+06	-3.40048	0.00320779	1.06845	down	-1.55848	0.00429081	1.06991	down	-2.83591	0.0041424	1.05813	down	1.842	0.00181737	1.185	up	0.564579	0.0808525	0.958325	unchanged	-1.842	0.00181737	1.185	down	-1.27742	0.00487548	1.18145	down	-0.564579	0.0808525	0.958325	unchanged	1.27742
meta_130	Luteolin-3'-O-glucoside*	C21H20O11	Flavonoids	Flavones	12829.8	17051.8	22356.1	15325.7	18894	18894	18127.1	16228.1	25996.4	423339	461735	356521	-4.57096	0.00564913	1.06627	down	-4.54697	0.00590787	1.07882	down	-4.36266	0.00567419	1.05683	down	0.0239897	0.929229	0.0588599	unchanged	0.208301	0.542602	0.396271	unchanged	-0.0239897	0.929229	0.0588599	unchanged	0.184311	0.515049	0.427206	unchanged	-0.208301	0.542602	0.396271	unchanged	-0.184311
meta_132	Nobiletin (5,6,7,8,3',4'-Hexamethoxyflavone)	C21H22O8	Flavonoids	Flavones	24314.1	25703	18155.7	54212.9	31178.2	26990.3	20043.1	13055.4	22878.5	28694	30920.9	33926.8	-0.456414	0.0461749	0.90261	unchanged	0.264721	0.537099	0.374159	unchanged	-0.740776	0.0317449	0.946879	unchanged	0.721135	0.218676	0.782218	unchanged	-0.284362	0.339698	0.600687	unchanged	-0.721135	0.218676	0.782218	unchanged	-1.0055	0.145804	0.884798	unchanged	0.284362	0.339698	0.600687	unchanged	1.0055
meta_137	Hispidulin-8-C-(2''-O-xylosyl)glucoside	C27H30O15	Flavonoids	Flavones	9	9	9	9	9	9	9	9	9	416105	510725	387435	-15.5709	0.00715246	1.06386	down	-15.5709	0.00715246	1.07628	down	-15.5709	0.00715246	1.0546	down	0	1	0	unchanged	0	1	0	unchanged	0	1	0	unchanged	0	1	0	unchanged	0	1	0	unchanged	0
meta_138	5,7,8,4'-Tetramethoxyflavone*	C19H18O6	Flavonoids	Flavones	2155.21	3273.8	2522.81	4033.98	3001.66	2278.94	2023.92	1577.1	2763.2	4531.37	4532.51	4679.4	-0.789367	0.0257144	1.02014	down	-0.561164	0.0999103	0.897544	unchanged	-1.11067	0.017602	1.02902	down	0.228203	0.501954	0.42644	unchanged	-0.321303	0.329993	0.608351	unchanged	-0.228203	0.501954	0.42644	unchanged	-0.549507	0.194912	0.763558	unchanged	0.321303	0.329993	0.608351	unchanged	0.549507
meta_139	Tricin-7-O-saccharic acid	C23H22O14	Flavonoids	Flavones	16846.5	14299.9	14690.8	3057.24	7561.43	6378.62	12151.9	22670.3	19260	152541	142748	128333	-3.20819	0.00280657	1.07238	down	-4.6394	0.00199035	1.08571	down	-2.96955	0.000851133	1.06155	down	-1.43121	0.00693496	1.1559	down	0.238636	0.471528	0.495694	unchanged	1.43121	0.00693496	1.1559	up	1.66985	0.0411942	1.0712	up	-0.238636	0.471528	0.495694	unchanged	-1.66985
meta_141	Isovitexin-7-O-glucoside(Saponarin)	C27H30O15	Flavonoids	Flavones	36349.1	35041.4	18449.1	5424.16	6097.52	4524.8	14904.3	9988.18	6681.2	115570	139870	124319	-2.07966	0.000563747	1.06031	down	-4.56475	0.00331054	1.08426	down	-3.58828	0.00167741	1.06089	down	-2.48509	0.0499077	1.10035	down	-1.50863	0.0616299	1.0562	unchanged	2.48509	0.0499077	1.10035	up	0.976468	0.158434	0.890432	unchanged	1.50863	0.0616299	1.0562	unchanged	-0.976468
meta_152	Chrysin-8-C-glucoside	C21H20O9	Flavonoids	Flavones	400348	491575	364148	541287	404049	499331	483266	401811	364267	7.01276e+06	7.38194e+06	7.03518e+06	-4.09263	9.43763e-05	1.07842	down	-3.89082	8.17379e-05	1.09094	down	-4.10038	0.000111076	1.069	down	0.201818	0.321287	0.598104	unchanged	-0.00774691	0.967484	0.0275186	unchanged	-0.201818	0.321287	0.598104	unchanged	-0.209565	0.293227	0.631038	unchanged	0.00774691	0.967484	0.0275186	unchanged	0.209565
meta_153	Chrysoeriol-7-O-(6''-acetyl)glucoside	C24H24O12	Flavonoids	Flavones	65389.2	57561.6	51183.1	17710.8	19310.3	17100.5	9500.58	5726.13	13503.6	403456	451047	400947	-2.84994	0.00118758	1.0745	down	-4.53586	0.00162771	1.08812	down	-5.44949	0.00133065	1.06629	down	-1.68592	0.00901897	1.18985	down	-2.59955	0.00167134	1.23238	down	1.68592	0.00901897	1.18985	up	-0.913631	0.0539973	1.06978	unchanged	2.59955	0.00167134	1.23238	up	0.913631
meta_155	Schaftoside*	C26H28O14	Flavonoids	Flavones	9	9	9	9	9	9	913.64	9	9	23139.9	34689.9	41455.9	-11.8444	0.025138	1.02698	down	-11.8444	0.025138	1.03872	down	-6.73567	0.0252749	1.01678	down	0	1	0	unchanged	5.10874	0.42265	0.561175	unchanged	0	1	0	unchanged	5.10874	0.42265	0.54692	unchanged	-5.10874	0.42265	0.561175	unchanged	-5.10874
meta_157	Orientin-2''-O-xyloside	C26H28O15	Flavonoids	Flavones	15482.9	13280.6	24876.7	37483.8	42515.9	30922.7	77302.1	55376.6	66485.7	836258	721873	843987	-5.48485	0.00236837	1.0737	down	-4.43668	0.00250786	1.0859	down	-3.59228	0.00234351	1.06344	down	1.04817	0.0175765	1.08213	up	1.89258	0.00586878	1.20251	up	-1.04817	0.0175765	1.08213	down	0.844409	0.0254613	1.09727	up	-1.89258	0.00586878	1.20251	down	-0.844409
meta_159	Tricin-5-O-Glucoside	C23H24O12	Flavonoids	Flavones	69538.4	67235.8	66410	330356	299506	291410	171976	145990	157285	1.7519e+06	1.77728e+06	1.94556e+06	-4.75193	0.00119094	1.07663	down	-2.57109	0.00112995	1.0881	down	-3.52603	0.00114573	1.06684	down	2.18084	0.0023235	1.20944	up	1.2259	0.00617464	1.23803	up	-2.18084	0.0023235	1.20944	down	-0.954934	0.00103793	1.20004	down	-1.2259	0.00617464	1.23803	down	0.954934
meta_168	Chrysoeriol-7-O-(6''-malonyl)glucoside	C25H24O14	Flavonoids	Flavones	738723	643421	694011	186137	221912	222034	333715	358853	246055	3.232e+06	3.25675e+06	3.47762e+06	-2.26315	0.00025934	1.07707	down	-3.98345	0.000485717	1.09031	down	-3.40845	0.000100483	1.06801	down	-1.7203	0.000882265	1.20586	down	-1.1453	0.00120253	1.22291	down	1.7203	0.000882265	1.20586	up	0.575005	0.0819345	0.999289	unchanged	1.1453	0.00120253	1.22291	up	-0.575005
meta_170	Isoschaftoside*	C26H28O14	Flavonoids	Flavones	15306.1	17382.2	9314.46	26580.2	29651	29769.2	28773.9	9246.91	20546.2	47236.7	41066.2	31835.4	-1.51614	0.0135556	1.00502	down	-0.48228	0.119402	0.849448	unchanged	-1.03654	0.0495779	0.874895	unchanged	1.03386	0.0147603	1.14305	up	0.479604	0.442245	0.513691	unchanged	-1.03386	0.0147603	1.14305	down	-0.554255	0.245226	0.759709	unchanged	-0.479604	0.442245	0.513691	unchanged	0.554255
meta_178	Luteolin-7-O-neohesperidoside (Lonicerin)*	C27H30O15	Flavonoids	Flavones	23011.9	42168.3	33567.1	62697.6	57181.9	78685.3	41295.2	34434.2	44603.4	76621.4	75477.9	73174.9	-1.18987	0.0144616	1.04255	down	-0.182072	0.300421	0.614699	unchanged	-0.904652	0.00374506	1.05265	down	1.0078	0.0180947	1.08166	up	0.285216	0.33426	0.622596	unchanged	-1.0078	0.0180947	1.08166	down	-0.722581	0.0387453	1.07114	down	-0.285216	0.33426	0.622596	unchanged	0.722581
meta_179	Orientin-2''-O-galactoside	C27H30O16	Flavonoids	Flavones	9	9	9	9	9	9	1894.04	1208.01	1919.33	49052.8	30861.5	46874.6	-12.1972	0.0179297	1.0415	down	-12.1972	0.0179297	1.05361	down	-4.6582	0.0192482	1.02936	down	0	1	0	unchanged	7.53898	0.0190316	1.20881	up	0	1	0	unchanged	7.53898	0.0190316	1.17581	up	-7.53898	0.0190316	1.20881	down	-7.53898
meta_180	3',5',5,7-Tetrahydroxy-4'-methoxyflavanone-3'-O-glucoside	C22H24O12	Flavonoids	Flavones	1.6796e+06	1.33794e+06	1.34315e+06	2.08291e+06	1.88868e+06	1.95957e+06	1.16462e+06	1.32943e+06	1.60616e+06	639076	695114	813818	1.02156	0.0116092	1.02263	up	1.46531	8.5159e-05	1.08376	up	0.9327	0.0245466	0.983896	unchanged	0.443755	0.0264818	1.09474	up	-0.0888579	0.639487	0.307839	unchanged	-0.443755	0.0264818	1.09474	down	-0.532613	0.0270215	1.1093	down	0.0888579	0.639487	0.307839	unchanged	0.532613
meta_181	7-O-methylpseudobaptigenin	C17H12O5	Flavonoids	Flavones	6934.41	1005.13	3250.7	3301.15	6302.63	5034.64	1971.38	9446.11	601.614	9	9	9	8.69507	0.164187	0.790494	unchanged	9.08258	0.0304522	1.02815	up	8.79816	0.283057	0.628916	unchanged	0.387519	0.594932	0.346496	unchanged	0.10309	0.936995	0.0532894	unchanged	-0.387519	0.594932	0.346496	unchanged	-0.28443	0.786312	0.182387	unchanged	-0.10309	0.936995	0.0532894	unchanged	0.28443
meta_183	Luteolin-7-O-(6''-malonyl)glucoside	C24H22O14	Flavonoids	Flavones	29927	20240.4	19072.5	41949.5	33414.8	33739.2	53836.3	31289	38728.6	625922	569258	514338	-4.62584	0.00316304	1.07163	down	-3.96982	0.00342471	1.08383	down	-3.78688	0.00269602	1.06155	down	0.656018	0.0421523	1.01176	up	0.838961	0.0927096	0.970203	unchanged	-0.656018	0.0421523	1.01176	down	0.182943	0.548706	0.395197	unchanged	-0.838961	0.0927096	0.970203	unchanged	-0.182943
meta_184	Wogonin (5,7-Dihydroxy-8-Methoxyflavone)*	C16H12O5	Flavonoids	Flavones	9	9	9	9	9	9	9	9	9	19174.1	14149.6	20459.4	-10.96	0.0113469	1.05513	down	-10.96	0.0113469	1.06736	down	-10.96	0.0113469	1.04586	down	0	1	0	unchanged	0	1	0	unchanged	0	1	0	unchanged	0	1	0	unchanged	0	1	0	unchanged	0
meta_189	Acacetin-7-O-galactoside*	C22H22O10	Flavonoids	Flavones	9	9	9	9	9	9	9	9	9	4.92863e+06	5.02527e+06	5.28833e+06	-19.1067	0.000447176	1.07823	down	-19.1067	0.000447176	1.09074	down	-19.1067	0.000447176	1.06877	down	0	1	0	unchanged	0	1	0	unchanged	0	1	0	unchanged	0	1	0	unchanged	0	1	0	unchanged	0
meta_193	Apigenin-7-O-(6''-acetyl)glucoside	C23H22O11	Flavonoids	Flavones	46550.2	52246.6	47154.6	21216.6	22915	20531.8	35875.5	42032.7	36918	197137	220667	184075	-2.04398	0.0040454	1.06828	down	-3.21845	0.00343817	1.08399	down	-2.39002	0.00344582	1.06028	down	-1.17447	0.00161982	1.20324	down	-0.346037	0.0168416	1.12022	down	1.17447	0.00161982	1.20324	up	0.828433	0.00672539	1.1866	up	0.346037	0.0168416	1.12022	up	-0.828433
meta_199	Chrysoeriol-7-O-rutinoside	C28H32O15	Flavonoids	Flavones	9	9	9	9	9	9	60499.2	37883.3	55571.6	238027	311913	464933	-15.198	0.0368693	1.00384	down	-15.198	0.0368693	1.01526	down	-2.72073	0.0488174	0.968756	unchanged	0	1	0	unchanged	12.4773	0.0174414	1.21257	up	0	1	0	unchanged	12.4773	0.0174414	1.17959	up	-12.4773	0.0174414	1.21257	down	-12.4773
meta_201	3',7-dihydroxy-4'-methoxyflavone	C16H12O5	Flavonoids	Flavones	78435	87897.1	73968.9	12502.4	9580.59	39350.3	20798.5	11637.9	12123.5	425841	492186	504399	-2.56544	0.00309154	1.07079	down	-4.53319	0.000950496	1.08447	down	-4.99646	0.00249341	1.06363	down	-1.96775	0.0133732	1.14873	down	-2.43102	0.000359737	1.24036	down	1.96775	0.0133732	1.14873	up	-0.463274	0.619834	0.329989	unchanged	2.43102	0.000359737	1.24036	up	0.463274
meta_203	Apigenin-7-O-(6''-p-Coumaryl)glucoside	C30H26O12	Flavonoids	Flavones	28755.2	30796.7	28167	133781	98569.5	125180	48687.5	30848.2	44248	9	9	9	11.6657	0.000742293	1.07759	up	13.6928	0.00781741	1.07487	up	12.1626	0.016478	1.03544	up	2.02711	0.0132235	1.18289	up	0.496862	0.151462	0.932193	unchanged	-2.02711	0.0132235	1.18289	down	-1.53025	0.00750196	1.16757	down	-0.496862	0.151462	0.932193	unchanged	1.53025
meta_204	Apigenin-8-C-(2''-glucosyl)arabinoside	C26H28O14	Flavonoids	Flavones	65501.5	88758.2	88288.2	105270	100791	97225.7	70936.1	79065.9	60121.1	105727	142328	125421	-0.622747	0.0331334	0.925857	unchanged	-0.300332	0.151999	0.801111	unchanged	-0.829781	0.0195996	0.979972	unchanged	0.322415	0.108367	0.952375	unchanged	-0.207035	0.321998	0.624198	unchanged	-0.322415	0.108367	0.952375	unchanged	-0.529449	0.0178214	1.13981	down	0.207035	0.321998	0.624198	unchanged	0.529449
meta_206	Hispidulin-8-C-glucoside	C22H22O11	Flavonoids	Flavones	139041	142381	125034	24449.8	37519	36571.6	25755.7	26378.7	8047.48	1.55178e+06	1.52687e+06	1.55364e+06	-3.51056	2.22915e-07	1.07906	down	-5.55487	8.55551e-07	1.09164	down	-6.26625	7.33054e-08	1.06963	down	-2.04431	0.000154589	1.20506	down	-2.7557	0.000149035	1.24331	down	2.04431	0.000154589	1.20506	up	-0.711388	0.164616	0.80153	unchanged	2.7557	0.000149035	1.24331	up	0.711388
meta_209	Gnetifolin B*	C16H12O6	Flavonoids	Flavones	52141.1	55009	47063	4998.75	4591.16	5628.2	5435.89	5043.72	11855.7	78661.5	85411.5	65065.1	-0.571292	0.0390388	0.959604	unchanged	-3.91236	0.00685593	1.07666	down	-3.35882	0.00347044	1.05191	down	-3.34106	0.0021775	1.20926	down	-2.78753	0.000166369	1.24205	down	3.34106	0.0021775	1.20926	up	0.553539	0.395185	0.572728	unchanged	2.78753	0.000166369	1.24205	up	-0.553539
meta_210	Diosmetin (5,7,3'-Trihydroxy-4'-methoxyflavone)*	C16H12O6	Flavonoids	Flavones	9722.69	10441.3	11503.8	9	9	9	752.824	917.188	3145.01	10875.1	7175.77	16599.1	-0.129836	0.75364	0.189647	unchanged	-10.3257	0.0520471	0.98605	unchanged	-2.84724	0.0590379	0.928285	unchanged	-10.1958	0.00239749	1.20941	down	-2.7174	0.00122117	1.22898	down	10.1958	0.00239749	1.20941	up	7.47844	0.174453	0.876888	unchanged	2.7174	0.00122117	1.22898	up	-7.47844
meta_212	carlinoside*	C26H28O15	Flavonoids	Flavones	2334.11	783.674	781.913	1685.05	803.039	9	2301.06	1499.48	751.985	17805.1	48567.4	47005.4	-4.86163	0.067239	0.946113	unchanged	-5.50475	0.0657519	0.959709	unchanged	-4.63833	0.0680652	0.936408	unchanged	-0.643116	0.545428	0.379641	unchanged	0.223308	0.766507	0.197222	unchanged	0.643116	0.545428	0.379641	unchanged	0.866424	0.35758	0.563238	unchanged	-0.223308	0.766507	0.197222	unchanged	-0.866424
meta_214	Luteolin-4'-O-glucoside*	C21H20O11	Flavonoids	Flavones	161650	88438.3	87828.4	25500.5	20797.9	24910.5	122501	74213.8	117420	730196	551585	185076	-2.11799	0.140647	0.816903	unchanged	-4.36453	0.101199	0.898829	unchanged	-2.22327	0.137699	0.819599	unchanged	-2.24654	0.067777	1.06347	unchanged	-0.105286	0.799886	0.170303	unchanged	2.24654	0.067777	1.06347	unchanged	2.14125	0.0329524	1.14141	up	0.105286	0.799886	0.170303	unchanged	-2.14125
meta_215	Yuanhuanin	C22H22O11	Flavonoids	Flavones	22580.4	21857.5	24891.5	10934.5	10954.5	21340.1	35614.8	29172.8	32182	867440	763976	906728	-5.19416	0.00265565	1.07346	down	-5.87563	0.00247137	1.086	down	-4.7101	0.00268386	1.06391	down	-0.681466	0.120598	0.938085	unchanged	0.484067	0.0225435	1.14459	up	0.681466	0.120598	0.938085	unchanged	1.16553	0.0189375	1.11911	up	-0.484067	0.0225435	1.14459	down	-1.16553
meta_216	Acacetin*	C16H12O5	Flavonoids	Flavones	9	9	9	9	9	9	9	9	9	14408.7	16014.8	13946.4	-10.6824	0.00179345	1.0753	down	-10.6824	0.00179345	1.08783	down	-10.6824	0.00179345	1.06591	down	0	1	0	unchanged	0	1	0	unchanged	0	1	0	unchanged	0	1	0	unchanged	0	1	0	unchanged	0
meta_223	Diosmetin-8-C-(2''-O-arabinosyl)glucoside	C27H30O15	Flavonoids	Flavones	26220.6	50905.3	31730.4	61865.8	37802.8	53198.2	10861.5	9683.8	10807	192583	177351	242694	-2.49258	0.00715022	1.04666	down	-2.00273	0.00951101	1.05301	down	-4.28837	0.0101974	1.04817	down	0.48985	0.226616	0.705952	unchanged	-1.79578	0.0742124	1.08595	unchanged	-0.48985	0.226616	0.705952	unchanged	-2.28563	0.0285679	1.15271	down	1.79578	0.0742124	1.08595	unchanged	2.28563
meta_225	Tricin-7-O-Glucoside	C23H24O12	Flavonoids	Flavones	2646.78	958.97	2880.5	9	9	9	9	9	9	50107	35387.3	41904.3	-4.29582	0.00984852	1.05539	down	-12.2041	0.0099109	1.07044	down	-12.2041	0.0099109	1.04886	down	-7.90828	0.070756	1.05839	unchanged	-7.90828	0.070756	1.09404	unchanged	7.90828	0.070756	1.05839	unchanged	0	1	0	unchanged	7.90828	0.070756	1.09404	unchanged	0
meta_231	Apigenin-6,8-di-C-arabinoside*	C25H26O13	Flavonoids	Flavones	6974.84	8712.24	6837.86	4843.57	4754.45	3857.03	3051.09	2990.22	3183.97	55450.7	63006.3	88309.1	-3.19841	0.0248341	1.0267	down	-3.94178	0.0228674	1.04312	down	-4.48626	0.0220167	1.02407	down	-0.743375	0.0209857	1.10866	down	-1.28786	0.0173077	1.21083	down	0.743375	0.0209857	1.10866	up	-0.544484	0.0426043	1.11303	down	1.28786	0.0173077	1.21083	up	0.544484
meta_232	Apigenin-6-C-arabinoside-8-C-xyloside*	C25H26O13	Flavonoids	Flavones	6974.84	8712.24	6837.86	4843.57	4754.45	3857.03	3051.09	2990.22	3183.97	55450.7	63006.3	88309.1	-3.19841	0.0248341	1.0267	down	-3.94178	0.0228674	1.04312	down	-4.48626	0.0220167	1.02407	down	-0.743375	0.0209857	1.10866	down	-1.28786	0.0173077	1.21083	down	0.743375	0.0209857	1.10866	up	-0.544484	0.0426043	1.11303	down	1.28786	0.0173077	1.21083	up	0.544484
meta_233	Apigenin-7-O-(2''-O-apiosyl)(6''-Malonyl)glucoside	C29H30O17	Flavonoids	Flavones	42062	46305.7	29901.9	10115.4	19479.7	42962.3	47930	48939.7	20258.7	19253.1	28493.1	13296	0.954203	0.0453724	0.887166	unchanged	0.249318	0.745764	0.192826	unchanged	0.940214	0.174646	0.715789	unchanged	-0.704884	0.259225	0.695901	unchanged	-0.0139892	0.973624	0.0228588	unchanged	0.704884	0.259225	0.695901	unchanged	0.690895	0.334708	0.58918	unchanged	0.0139892	0.973624	0.0228588	unchanged	-0.690895
meta_234	Mearnsetin-3-O-glucoside	C22H22O13	Flavonoids	Flavones	4160.94	4757.57	1380.74	26008.6	27799.9	24399.6	9	9	9	47511.5	52662.8	55933.7	-3.92193	0.000663443	1.07278	down	-0.997155	0.0038344	1.0698	down	-12.4973	0.00221272	1.065	down	2.92478	9.53925e-05	1.20553	up	-8.57537	0.0812496	1.07265	unchanged	-2.92478	9.53925e-05	1.20553	down	-11.5001	0.00141702	1.21801	down	8.57537	0.0812496	1.07265	unchanged	11.5001
meta_235	Apigenin-6-C-xyloside-8-C-arabinoside	C25H26O13	Flavonoids	Flavones	19265.1	13917.2	11631.7	9	9	4006	9141.09	3055.07	10807.2	202122	168006	168299	-3.58673	0.00356219	1.06866	down	-7.06398	0.00362598	1.08292	down	-4.54884	0.00317159	1.06018	down	-3.47725	0.0115292	1.13376	down	-0.962108	0.0901197	0.93351	unchanged	3.47725	0.0115292	1.13376	up	2.51514	0.0970211	0.928163	unchanged	0.962108	0.0901197	0.93351	unchanged	-2.51514
meta_239	3'-O-Methyltricetin-7-O-glucoside*	C22H22O12	Flavonoids	Flavones	177761	197142	165004	426394	362325	204095	87946.6	137567	156715	255687	303776	249216	-0.582855	0.0184448	0.988688	unchanged	0.295958	0.453608	0.447098	unchanged	-1.08113	0.00655394	1.00127	down	0.878812	0.147123	0.911021	unchanged	-0.498278	0.108119	0.952994	unchanged	-0.878812	0.147123	0.911021	unchanged	-1.37709	0.0801251	1.0113	unchanged	0.498278	0.108119	0.952994	unchanged	1.37709
meta_241	Chrysoeriol-6-C-glucoside-4'-O-glucoside	C28H32O16	Flavonoids	Flavones	1611.82	2341.67	829.304	6407	1766.78	4794.29	9	9	9	38591.9	34716.3	37516.3	-4.53428	0.000280612	1.07654	down	-3.09524	6.35852e-05	1.08526	down	-12.003	0.000976779	1.06765	down	1.43904	0.174312	0.839739	unchanged	-7.46875	0.0682049	1.09946	unchanged	-1.43904	0.174312	0.839739	unchanged	-8.90779	0.0866834	1.03183	unchanged	7.46875	0.0682049	1.09946	unchanged	8.90779
meta_242	isocarlinoside*	C26H28O15	Flavonoids	Flavones	713.254	762.548	9	1586.17	3984.46	783.622	4551.05	826.178	1444.88	44786.8	28641.1	37066.8	-6.21756	0.0158625	1.0452	down	-4.12011	0.014574	1.05291	down	-4.01762	0.0136287	1.03065	down	2.09745	0.229217	0.768984	unchanged	2.19995	0.260138	0.756372	unchanged	-2.09745	0.229217	0.768984	unchanged	0.102496	0.922396	0.0618812	unchanged	-2.19995	0.260138	0.756372	unchanged	-0.102496
meta_245	Luteolin-7-O-rutinoside*	C27H30O15	Flavonoids	Flavones	32213.9	11556.9	19561.2	64250.5	48033.9	47446.3	26386.3	35447.6	34311.9	77764.9	61755.9	78891.1	-1.78604	0.00327077	1.02906	down	-0.45141	0.0663607	0.853427	unchanged	-1.18376	0.00730755	1.02315	down	1.33463	0.0171977	1.08456	up	0.60229	0.203354	0.797192	unchanged	-1.33463	0.0171977	1.08456	down	-0.732345	0.0418891	1.0542	down	-0.60229	0.203354	0.797192	unchanged	0.732345
meta_247	5,7-Dihydroxy-4-methoxyflavone-3-O-xylose-(1-6)-glucose	C27H30O15	Flavonoids	Flavones	9	9	9	9	9	9	2248.72	2868.25	1783.74	94618.5	78364.8	86586.9	-13.2309	0.00292856	1.07287	down	-13.2309	0.00292856	1.08538	down	-5.23324	0.00298127	1.06314	down	0	1	0	unchanged	7.99764	0.0182825	1.21046	up	0	1	0	unchanged	7.99764	0.0182825	1.1781	up	-7.99764	0.0182825	1.21046	down	-7.99764
meta_248	Chrysoeriol-8-C-glucoside (Scoparin)	C22H22O11	Flavonoids	Flavones	129615	101253	84352.8	40598.5	27328.8	32579.1	9368.68	7013.51	9319.98	1.33538e+06	1.18525e+06	1.62536e+06	-3.71728	0.0095065	1.05759	down	-5.36636	0.00900401	1.07218	down	-7.33368	0.00872776	1.05128	down	-1.64907	0.0248914	1.13421	down	-3.6164	0.0179323	1.21051	down	1.64907	0.0248914	1.13421	up	-1.96732	0.0197509	1.1642	down	3.6164	0.0179323	1.21051	up	1.96732
meta_251	Vitexin-2''-O-galactoside	C27H30O15	Flavonoids	Flavones	9	9	9	9	9	9	9	9	9	75419.4	37785.9	41977.1	-12.4887	0.0491357	0.980142	unchanged	-12.4887	0.0491357	0.991754	unchanged	-12.4887	0.0491357	0.971724	unchanged	0	1	0	unchanged	0	1	0	unchanged	0	1	0	unchanged	0	1	0	unchanged	0	1	0	unchanged	0
meta_252	Diosmetin-7-O-rutinoside (Diosmin)	C28H32O15	Flavonoids	Flavones	50488.6	44808.5	26491.8	109715	53897.3	79540.5	21208.4	19869.8	28282.5	9010.5	2143.28	4920.45	2.92156	0.0322145	0.99283	unchanged	3.91904	0.0407203	1.00308	up	2.10937	0.00684096	1.00326	up	0.997478	0.113303	0.915543	unchanged	-0.812192	0.124964	0.941806	unchanged	-0.997478	0.113303	0.915543	unchanged	-1.80967	0.0660386	1.06299	unchanged	0.812192	0.124964	0.941806	unchanged	1.80967
meta_253	Vitexin-2''-O-rhamnoside	C27H30O14	Flavonoids	Flavones	1146.59	5379.38	3175.84	1091.85	6900.23	3241.39	6589.15	5186.65	5384.3	73426	83527.2	49681	-4.41268	0.0212576	1.03128	down	-4.2012	0.0204689	1.04212	down	-3.58995	0.0241304	1.01946	down	0.211479	0.820174	0.145542	unchanged	0.822733	0.169287	0.867828	unchanged	-0.211479	0.820174	0.145542	unchanged	0.611254	0.36449	0.598332	unchanged	-0.822733	0.169287	0.867828	unchanged	-0.611254
meta_255	Luteolin-6-C-arabinoside-7-O-glucoside	C26H28O15	Flavonoids	Flavones	9	9	9	9	9	9	9	9	9	43985.5	69640.5	49469.5	-12.5605	0.0199768	1.03729	down	-12.5605	0.0199768	1.04934	down	-12.5605	0.0199768	1.02822	down	0	1	0	unchanged	0	1	0	unchanged	0	1	0	unchanged	0	1	0	unchanged	0	1	0	unchanged	0
meta_256	Luteolin-7-O-glucoside-5-O-arabinoside	C26H28O15	Flavonoids	Flavones	17514.1	22068.9	28182.8	33238.4	35651	25362.3	28916.2	23100.8	32548.5	19697.6	18661.1	27299.8	0.0455751	0.873004	0.0913464	unchanged	0.521535	0.0834261	0.824741	unchanged	0.365086	0.178872	0.675456	unchanged	0.47596	0.11419	0.862851	unchanged	0.319511	0.24828	0.703515	unchanged	-0.47596	0.11419	0.862851	unchanged	-0.156449	0.480596	0.44559	unchanged	-0.319511	0.24828	0.703515	unchanged	0.156449
meta_258	Apigenin-7-O-(2''-glucosyl)arabinoside	C26H28O14	Flavonoids	Flavones	23970.1	19357.1	34514.4	283493	337339	216207	133042	117762	75477.9	176106	213841	157775	-2.81483	0.00745789	1.05429	down	0.611851	0.0930717	0.850844	unchanged	-0.747329	0.0364848	0.898352	unchanged	3.42668	0.0173458	1.17056	up	2.0675	0.0336876	1.15314	up	-3.42668	0.0173458	1.17056	down	-1.35918	0.023683	1.11094	down	-2.0675	0.0336876	1.15314	down	1.35918
meta_261	Diosmetin-6-C-glucoside	C22H22O11	Flavonoids	Flavones	38157.2	46824.7	38020.8	9314.98	9349.01	14260.8	11484.2	7013.51	22576.8	694207	739566	620025	-4.06153	0.00275829	1.07282	down	-5.96298	0.00261607	1.08594	down	-5.64391	0.00232585	1.06392	down	-1.90145	0.0023787	1.18661	down	-1.58238	0.0116274	1.16523	down	1.90145	0.0023787	1.18661	up	0.319069	0.625648	0.325086	unchanged	1.58238	0.0116274	1.16523	up	-0.319069
meta_264	O-MethylChrysoeriol-8-C-glucoside	C23H24O11	Flavonoids	Flavones	13592.8	13496.7	15337.7	12535.4	22039.7	13597.1	8680.71	6883.82	4919.65	12531.3	23284.3	19660.9	-0.386884	0.301071	0.60486	unchanged	-0.203675	0.606478	0.293493	unchanged	-1.43737	0.0536913	0.928151	unchanged	0.183209	0.591845	0.361661	unchanged	-1.05048	0.00877296	1.18885	down	-0.183209	0.591845	0.361661	unchanged	-1.23369	0.0780581	1.00501	unchanged	1.05048	0.00877296	1.18885	up	1.23369
meta_267	Luteolin-7-O-glucoside (Cynaroside)*	C21H20O11	Flavonoids	Flavones	80612.7	75046.2	64266.4	27121.9	39512.3	20355.4	75528	90222.4	98765	194760	403916	9	-1.44478	0.392151	0.513111	unchanged	-2.78288	0.280976	0.644062	unchanged	-1.17845	0.44038	0.460444	unchanged	-1.3381	0.0041788	1.15317	down	0.266338	0.156136	0.836934	unchanged	1.3381	0.0041788	1.15317	up	1.60444	0.00288771	1.16966	up	-0.266338	0.156136	0.836934	unchanged	-1.60444
meta_274	Apigenin-7-O-rutinoside (Isorhoifolin)*	C27H30O14	Flavonoids	Flavones	34915.7	22850.7	35207.3	122309	96558	183900	60609.5	49287.8	57510.9	9	9	9	11.7496	0.0168318	1.04364	up	13.8647	0.0352937	1.01867	up	12.5981	0.00364569	1.06203	up	2.11505	0.054405	1.0835	unchanged	0.848476	0.0101649	1.1547	up	-2.11505	0.054405	1.0835	unchanged	-1.26658	0.0915598	1.01474	unchanged	-0.848476	0.0101649	1.1547	down	1.26658
meta_275	Apigenin-7-O-(2''-feruloyl)glucuronide-5-O-glucuronide	C37H34O20	Flavonoids	Flavones	9	781.662	9	782.417	9	778.644	781.913	2342.43	9	3295.94	2337.31	6315.89	-3.90137	0.0841502	0.900909	unchanged	-2.92801	0.0960153	0.890543	unchanged	-1.93113	0.11809	0.779392	unchanged	0.973358	0.51939	0.403617	unchanged	1.97024	0.378551	0.588056	unchanged	-0.973358	0.51939	0.403617	unchanged	0.996881	0.536514	0.41106	unchanged	-1.97024	0.378551	0.588056	unchanged	-0.996881
meta_278	Diosmetin-7-O-(6''-malonyl)glucoside	C25H24O14	Flavonoids	Flavones	20870.5	9149.42	21346.7	7166.61	6131.45	4792.1	14639.4	10073.6	7386.33	90511.9	78305.9	56952.7	-2.13595	0.0164122	1.01393	down	-3.64158	0.0190731	1.05028	down	-2.81424	0.0185813	1.02154	down	-1.50563	0.10462	0.980469	unchanged	-0.678288	0.248861	0.727419	unchanged	1.50563	0.10462	0.980469	unchanged	0.827338	0.148395	0.884445	unchanged	0.678288	0.248861	0.727419	unchanged	-0.827338
meta_3	8-Prenylkaempferol	C20H18O6	Flavonoids	Flavonols	66362.5	46306.8	54544.2	700.297	1103.52	870.946	5429.29	6297.65	4212.77	10983.5	13195.7	9499.78	2.31177	0.0142926	1.04287	up	-3.65437	0.00995631	1.06865	down	-1.07923	0.0153662	0.987418	unchanged	-5.96613	0.0110504	1.18851	down	-3.39099	0.012365	1.22268	down	5.96613	0.0110504	1.18851	up	2.57514	0.0154663	1.17672	up	3.39099	0.012365	1.22268	up	-2.57514
meta_11	Myricetin-3-O-β-D-glucoside*	C21H20O13	Flavonoids	Flavonols	1.2232e+06	1.34382e+06	1.27761e+06	1738482	1.61364e+06	1.69844e+06	1.33079e+06	1.17829e+06	1.21791e+06	622732	541245	794282	0.973275	0.00566407	1.04393	up	1.36687	0.00128982	1.07782	up	0.928441	0.00482082	1.02566	up	0.393597	0.00138685	1.1783	up	-0.0448336	0.53498	0.405469	unchanged	-0.393597	0.00138685	1.1783	down	-0.438431	0.00199259	1.17975	down	0.0448336	0.53498	0.405469	unchanged	0.438431
meta_36	Kaempferol-3-O-(6''-malonyl)galactoside*	C24H22O14	Flavonoids	Flavonols	18468.4	47959.7	26108.3	63240.3	35466.5	30004.1	66676.7	40419.5	54350	974440	922527	759175	-4.84317	0.00504623	1.06666	down	-4.36713	0.0049771	1.07875	down	-4.04021	0.0055093	1.05679	down	0.476042	0.425297	0.493593	unchanged	0.802961	0.121456	0.88129	unchanged	-0.476042	0.425297	0.493593	unchanged	0.326919	0.445337	0.479177	unchanged	-0.802961	0.121456	0.88129	unchanged	-0.326919
meta_82	Licoflavonol*	C20H18O6	Flavonoids	Flavonols	87300.2	64397.5	72655.8	9	9	9	8312.63	6416.81	4430.99	13289.5	16181.2	10101.3	2.50322	0.00819695	1.05286	up	-10.5173	0.0172835	1.05497	down	-1.04635	0.0391945	0.91222	unchanged	-13.0205	0.00792502	1.19601	down	-3.54957	0.00806863	1.23116	down	13.0205	0.00792502	1.19601	up	9.47095	0.0295135	1.15264	up	3.54957	0.00806863	1.23116	up	-9.47095
meta_93	Tamarixetin-3-O-rutinoside	C28H32O16	Flavonoids	Flavonols	3100.35	7007.29	3057.28	9769.29	795.363	2114.6	1787.98	1865.97	1869.9	1224.22	1587.57	1736.21	1.53339	0.157867	0.795223	unchanged	1.47916	0.43487	0.475138	unchanged	0.280442	0.162276	0.775879	unchanged	-0.0542292	0.961672	0.0313107	unchanged	-1.25295	0.191156	0.875139	unchanged	0.0542292	0.961672	0.0313107	unchanged	-1.19872	0.483695	0.478325	unchanged	1.25295	0.191156	0.875139	unchanged	1.19872
meta_94	Kaempferol-3-O-sophoroside	C27H30O16	Flavonoids	Flavonols	18670.9	20322.6	21281.8	77233.1	74187.7	84068.6	58624.4	55232.9	61444.7	24994.1	28138.3	25762.2	-0.388361	0.00781957	1.00485	down	1.57766	0.00142586	1.08431	up	1.15184	0.000516753	1.06132	up	1.96602	0.00143743	1.2088	up	1.5402	0.00054334	1.24879	up	-1.96602	0.00143743	1.2088	down	-0.425818	0.00744543	1.15496	down	-1.5402	0.00054334	1.24879	down	0.425818
meta_95	Myricetin-3-O-galactoside*	C21H20O13	Flavonoids	Flavonols	1.27304e+06	1.69983e+06	1.29178e+06	2.13095e+06	1.67652e+06	1.53019e+06	1.1017e+06	1.33594e+06	1.30722e+06	602146	523631	573840	1.32721	0.0230417	1.02489	up	1.651	0.0201501	1.04535	up	1.1397	0.00711246	1.04316	up	0.323784	0.196774	0.749483	unchanged	-0.187512	0.350888	0.6048	unchanged	-0.323784	0.196774	0.749483	unchanged	-0.511296	0.0833349	0.984104	unchanged	0.187512	0.350888	0.6048	unchanged	0.511296
meta_99	Kaempferol-7-O-glucoside*	C21H20O11	Flavonoids	Flavonols	9	9	9	9	9	9	9	9	9	111206	102207	91326.7	-13.4623	0.00318646	1.07228	down	-13.4623	0.00318646	1.08484	down	-13.4623	0.00318646	1.06297	down	0	1	0	unchanged	0	1	0	unchanged	0	1	0	unchanged	0	1	0	unchanged	0	1	0	unchanged	0
meta_106	Kaempferol-3-O-(2''-O-acetyl)glucuronide	C23H20O13	Flavonoids	Flavonols	9	9	9	9	9	9	9	9	9	1.50546e+06	1.56124e+06	1.42099e+06	-17.3427	0.00074185	1.07756	down	-17.3427	0.00074185	1.09012	down	-17.3427	0.00074185	1.06815	down	0	1	0	unchanged	0	1	0	unchanged	0	1	0	unchanged	0	1	0	unchanged	0	1	0	unchanged	0
meta_120	Isosakuranetin-7-O-glucoside (Isosakuranin)	C22H24O10	Flavonoids	Flavonols	9	9	9	9	9	9	9	9	9	137565	134890	165855	-13.9867	0.00456601	1.06944	down	-13.9867	0.00456601	1.08179	down	-13.9867	0.00456601	1.06002	down	0	1	0	unchanged	0	1	0	unchanged	0	1	0	unchanged	0	1	0	unchanged	0	1	0	unchanged	0
meta_135	Kaempferol-3-O-glucoside (Astragalin)*	C21H20O11	Flavonoids	Flavonols	9	9	110477	22942.9	24694.2	19975.9	9	79716.9	9	459236	419406	511697	-3.65339	0.00110515	1.05551	down	-4.36199	0.00358078	1.08376	down	-4.12408	0.000316424	1.0542	down	-0.708606	0.735383	0.230236	unchanged	-0.470696	0.83346	0.140954	unchanged	0.708606	0.735383	0.230236	unchanged	0.23791	0.893156	0.0930735	unchanged	0.470696	0.83346	0.140954	unchanged	-0.23791
meta_162	Patuletin-3-O-glucoside	C22H22O13	Flavonoids	Flavonols	9	14202.6	16504.4	15312.1	20939.9	24096.6	537271	673329	520438	9	9	9	10.1518	0.185791	0.759947	unchanged	11.1261	0.015936	1.05787	up	15.9683	0.00696349	1.05494	up	0.97433	0.187032	0.790134	unchanged	5.8165	0.00672091	1.23706	up	-0.97433	0.187032	0.790134	unchanged	4.84218	0.00734023	1.2033	up	-5.8165	0.00672091	1.23706	down	-4.84218
meta_163	Kaempferol-3-O-galactoside (Trifolin)*	C21H20O11	Flavonoids	Flavonols	9	9	9	9639.64	8611.69	3930.57	8498.12	9	16867.5	93449.5	135538	122483	-13.6682	0.0110864	1.05567	down	-3.98595	0.0113763	1.06418	down	-3.79195	0.00645059	1.03879	down	9.68221	0.0522072	1.09773	unchanged	9.87621	0.224674	0.823084	unchanged	-9.68221	0.0522072	1.09773	unchanged	0.194004	0.85254	0.122873	unchanged	-9.87621	0.224674	0.823084	unchanged	-0.194004
meta_165	Garbanzol	C15H12O5	Flavonoids	Flavonols	219395	253934	248049	1051.09	1946.14	1186.34	13705.5	8621.6	8880.74	17567.3	15382	10984.1	4.03737	0.00168296	1.07426	up	-3.39251	0.018976	1.04714	down	-0.493409	0.172726	0.684551	unchanged	-7.42988	0.00197356	1.21053	down	-4.53077	0.00174415	1.24975	down	7.42988	0.00197356	1.21053	up	2.8991	0.0291822	1.14464	up	4.53077	0.00174415	1.24975	up	-2.8991
meta_186	Kaempferol-3,7-O-diglucoside	C27H30O16	Flavonoids	Flavonols	9	9	9	9	9	9	9	9	9	15493.1	13073.8	9402.37	-10.4577	0.0190409	1.0391	down	-10.4577	0.0190409	1.05138	down	-10.4577	0.0190409	1.03016	down	0	1	0	unchanged	0	1	0	unchanged	0	1	0	unchanged	0	1	0	unchanged	0	1	0	unchanged	0
meta_188	Laricitrin-3-O-glucoside	C22H22O13	Flavonoids	Flavonols	16352.8	8742.55	27381.6	13110.6	14222.1	21761.5	423703	534477	448729	5515.36	9	5114	2.30241	0.111937	0.835693	unchanged	2.20628	0.0224113	0.974265	unchanged	7.04711	0.00505446	1.0587	up	-0.0961314	0.864337	0.111551	unchanged	4.7447	0.00459555	1.24123	up	0.0961314	0.864337	0.111551	unchanged	4.84083	0.00520874	1.20804	up	-4.7447	0.00459555	1.24123	down	-4.84083
meta_194	Rhamnetin; 3,5,3',4'-Tetrahydroxy-7-Methoxyflavone	C16H12O7	Flavonoids	Flavonols	3629.9	3192.99	3271.12	3501.69	2216.66	3846.71	4038.88	3611.85	3866.75	2426.22	2760.35	2876.26	0.324141	0.0237176	0.94029	unchanged	0.246488	0.421171	0.478461	unchanged	0.514467	0.00335401	1.01948	up	-0.0776537	0.760466	0.204732	unchanged	0.190326	0.0608779	0.994051	unchanged	0.0776537	0.760466	0.204732	unchanged	0.267979	0.318706	0.658227	unchanged	-0.190326	0.0608779	0.994051	unchanged	-0.267979
meta_198	Kaempferol-3-O-glucuronide-7-O-glucoside	C27H28O17	Flavonoids	Flavonols	9	9	9	7428.93	8929.22	8131.33	9	9	9	6182.7	6712.85	6302.98	-9.47382	0.000629976	1.07781	down	0.351167	0.0422179	0.967023	unchanged	-9.47382	0.000629976	1.06839	down	9.82499	0.00281294	1.20832	up	0	1	0	unchanged	-9.82499	0.00281294	1.20832	down	-9.82499	0.00281294	1.21458	down	0	1	0	unchanged	9.82499
meta_200	kaempferol-3-O-β-glucopyranosyl-(1→2)-[α-rhamnopyranosyl (1→6)]-β-galactopyranoside-7-O-α-rhamnopyranoside	C39H50O24	Flavonoids	Flavonols	9	9	9	9	9	9	9	9	9	9786.72	14883	22943	-10.7842	0.0536501	0.97197	unchanged	-10.7842	0.0536501	0.982969	unchanged	-10.7842	0.0536501	0.963233	unchanged	0	1	0	unchanged	0	1	0	unchanged	0	1	0	unchanged	0	1	0	unchanged	0	1	0	unchanged	0
meta_202	3,5,4'-Trihydroxy-7-methoxyflavone (Rhamnocitrin)*	C16H12O6	Flavonoids	Flavonols	10337.2	10537.9	7885.9	9	9	9	928.717	1195.67	2114.1	10968.3	5877.63	15185.3	-0.155364	0.731	0.204795	unchanged	-10.2123	0.0581294	0.974668	unchanged	-2.91786	0.0725304	0.922912	unchanged	-10.0569	0.0078296	1.19668	down	-2.76249	0.00463238	1.22422	down	10.0569	0.0078296	1.19668	up	7.29445	0.0596108	1.08654	unchanged	2.76249	0.00463238	1.22422	up	-7.29445
meta_207	Galloylisorhamnetin	C23H16O11	Flavonoids	Flavonols	4223.38	3605.6	4522.83	19307.5	14255.3	23270	2558.11	1681.53	3405.4	11744	4196.28	1704.4	-0.514514	0.618488	0.301354	unchanged	1.68749	0.03161	0.931714	unchanged	-1.20664	0.38462	0.51191	unchanged	2.202	0.0284881	1.14581	up	-0.692127	0.0673846	1.01759	unchanged	-2.202	0.0284881	1.14581	down	-2.89413	0.0212447	1.16092	down	0.692127	0.0673846	1.01759	unchanged	2.89413
meta_208	Kaempferol-4'-O-glucoside*	C21H20O11	Flavonoids	Flavonols	77388.4	94906.9	129434	20865.4	31628.4	25983.4	103977	71214.9	82836.9	298056	228116	224888	-1.31567	0.00953375	1.00923	down	-3.25858	0.0101766	1.06745	down	-1.5414	0.0114255	1.02086	down	-1.94291	0.0352487	1.12058	down	-0.225723	0.472784	0.46986	unchanged	1.94291	0.0352487	1.12058	up	1.71719	0.0171239	1.15725	up	0.225723	0.472784	0.46986	unchanged	-1.71719
meta_211	Isorhamnetin-3-O-(6''-malonyl)glucoside	C25H24O15	Flavonoids	Flavonols	26021.9	17374.9	21837.9	10893.2	9832.31	10237.2	8155.66	11343.8	4355.9	25965	14026.7	52171	-0.498544	0.511655	0.391586	unchanged	-1.57365	0.211783	0.732467	unchanged	-1.94987	0.177196	0.754361	unchanged	-1.07511	0.0427347	1.11153	down	-1.45132	0.0139189	1.13792	down	1.07511	0.0427347	1.11153	up	-0.376218	0.361407	0.611098	unchanged	1.45132	0.0139189	1.13792	up	0.376218
meta_213	kaempferol-3-O-α-rhamnopyranosyl-(1→2)-[α-rhamnopyranosyl-(1→6)]-β-galactopyranoside-7-O-α-rhamnopyranoside	C39H50O23	Flavonoids	Flavonols	9	9	9	9	9	9	9	9	9	14354.7	8578.19	10532.7	-10.2755	0.0223869	1.03236	down	-10.2755	0.0223869	1.04448	down	-10.2755	0.0223869	1.02341	down	0	1	0	unchanged	0	1	0	unchanged	0	1	0	unchanged	0	1	0	unchanged	0	1	0	unchanged	0
meta_219	Quercetagetin-7-O-glucoside(Quercetagitrin)	C21H20O13	Flavonoids	Flavonols	1.43833e+06	1.31624e+06	1.22983e+06	2.20813e+06	1.8843e+06	1.83123e+06	1.31143e+06	1.23287e+06	1.24767e+06	592931	718020	660843	1.01485	0.00171391	1.05612	up	1.58698	0.00461871	1.07305	up	0.943438	0.000350022	1.05898	up	0.572131	0.0166093	1.12501	up	-0.0714128	0.406583	0.554583	unchanged	-0.572131	0.0166093	1.12501	down	-0.643543	0.0226761	1.15682	down	0.0714128	0.406583	0.554583	unchanged	0.643543
meta_220	3,5,6,7,8,3',4'-Heptamethoxyflavone	C22H24O9	Flavonoids	Flavonols	1388.45	2048.46	982.535	4495.6	1488.67	2245.73	2344.04	1467.03	2256.1	9	9	9	7.35476	0.0421772	0.993598	unchanged	8.25179	0.0939416	0.910831	unchanged	7.81192	0.0186451	1.03102	up	0.897028	0.293071	0.673623	unchanged	0.457161	0.259321	0.689926	unchanged	-0.897028	0.293071	0.673623	unchanged	-0.439868	0.513998	0.434551	unchanged	-0.457161	0.259321	0.689926	unchanged	0.439868
meta_222	Quercetin-7-O-rutinoside*	C27H30O16	Flavonoids	Flavonols	26221.1	32052.9	15266.1	43497.9	36751.5	10483	14774.8	9	12368	17414.5	25825.8	17557	0.274521	0.504383	0.379934	unchanged	0.577608	0.42872	0.469946	unchanged	-1.16296	0.118841	0.773554	unchanged	0.303087	0.645483	0.301076	unchanged	-1.43748	0.083139	0.947457	unchanged	-0.303087	0.645483	0.301076	unchanged	-1.74057	0.158045	0.846481	unchanged	1.43748	0.083139	0.947457	unchanged	1.74057
meta_237	Quercetin-4'-O-glucoside (Spiraeoside)*	C21H20O12	Flavonoids	Flavonols	30465.2	30045.2	14377.9	36257.8	14251.2	21565.2	18890.5	12797.4	24676.3	9	9	9	11.4376	0.0421783	0.993544	unchanged	11.3823	0.0655391	0.960976	unchanged	11.0276	0.0317708	1.00484	up	-0.0552583	0.916269	0.0677243	unchanged	-0.409961	0.391553	0.551645	unchanged	0.0552583	0.916269	0.0677243	unchanged	-0.354703	0.525549	0.410733	unchanged	0.409961	0.391553	0.551645	unchanged	0.354703
meta_238	Kaempferol-3-O-(6''-malonyl)glucoside*	C24H22O14	Flavonoids	Flavonols	16375.8	9	10238.1	9	9	9	9	9	9	9	9	9	9.94549	0.204414	0.734089	unchanged	0	1	0	unchanged	0	1	0	unchanged	-9.94549	0.204414	0.825772	unchanged	-9.94549	0.204414	0.853952	unchanged	9.94549	0.204414	0.825772	unchanged	0	1	0	unchanged	9.94549	0.204414	0.853952	unchanged	0
meta_244	Quercetin-3-O-glucoside-7-O-rhamnoside*	C27H30O16	Flavonoids	Flavonols	14579.8	50748.6	15690.2	42353.4	26416.4	8804.4	7812.96	9	6749.24	21358	13768.6	20004.1	0.555397	0.545159	0.362702	unchanged	0.49272	0.524008	0.383079	unchanged	-1.91974	0.0162118	0.956615	unchanged	-0.0626765	0.944019	0.0461489	unchanged	-2.47513	0.199301	0.84666	unchanged	0.0626765	0.944019	0.0461489	unchanged	-2.41246	0.155827	0.885778	unchanged	2.47513	0.199301	0.84666	unchanged	2.41246
meta_249	Quercetin-3-O-galactoside (Hyperin)*	C21H20O12	Flavonoids	Flavonols	44428.7	2519.62	28009.4	9	9	9	9	9	9	49300.5	38994.8	27630.3	-0.629049	0.392794	0.481343	unchanged	-12.068	0.025251	1.03868	down	-12.068	0.025251	1.01771	down	-11.4389	0.177048	0.868487	unchanged	-11.4389	0.177048	0.898009	unchanged	11.4389	0.177048	0.868487	unchanged	0	1	0	unchanged	11.4389	0.177048	0.898009	unchanged	0
meta_254	Kaempferol-3-O-rutinoside(Nicotiflorin)*	C27H30O15	Flavonoids	Flavonols	24432.3	25227.6	31394.5	58950.2	50513.8	55545.3	24267.2	30771.1	22804.6	96060.9	72343.7	83464.1	-1.63571	0.00887274	1.04627	down	-0.610124	0.0393721	0.975531	unchanged	-1.69404	0.00769182	1.03763	down	1.02559	0.00110599	1.1833	up	-0.0583263	0.761494	0.201671	unchanged	-1.02559	0.00110599	1.1833	down	-1.08391	0.00110528	1.18743	down	0.0583263	0.761494	0.201671	unchanged	1.08391
meta_262	Kaempferol-3-O-glucorhamnoside*	C27H30O15	Flavonoids	Flavonols	26462.7	36966.9	19769.5	56638.7	36484.6	46289.3	25422.4	22959.2	22971.9	78664.6	73190.9	101019	-1.60378	0.00856641	1.0189	down	-0.859058	0.0265441	0.958452	unchanged	-1.82536	0.0184611	1.02936	down	0.744721	0.0725196	0.939971	unchanged	-0.221583	0.514111	0.455485	unchanged	-0.744721	0.0725196	0.939971	unchanged	-0.966304	0.0573252	1.08354	unchanged	0.221583	0.514111	0.455485	unchanged	0.966304
meta_263	Limocitrin-3-O-glucoside	C23H24O13	Flavonoids	Flavonols	9	9	9	9	9	9	9	9	9	29852.2	31682.2	31975	-11.7579	0.000454031	1.07821	down	-11.7579	0.000454031	1.09072	down	-11.7579	0.000454031	1.06876	down	0	1	0	unchanged	0	1	0	unchanged	0	1	0	unchanged	0	1	0	unchanged	0	1	0	unchanged	0
meta_269	Quercetin-3-O-rutinoside (Rutin)*	C27H30O16	Flavonoids	Flavonols	11917.3	36910.6	21291.5	80121.9	26982.7	22238.9	4660.98	3568.75	16863	23273.4	11244.2	13491.7	0.546498	0.434333	0.443984	unchanged	1.42982	0.27959	0.635517	unchanged	-0.936046	0.248288	0.600115	unchanged	0.883323	0.404953	0.53992	unchanged	-1.48254	0.167133	0.833859	unchanged	-0.883323	0.404953	0.53992	unchanged	-2.36587	0.197309	0.823556	unchanged	1.48254	0.167133	0.833859	unchanged	2.36587
meta_270	Syringetin-7-O-glucoside	C23H24O13	Flavonoids	Flavonols	9	9	9	2992.39	9	9	9	1278.32	5567.95	35075.4	38620.6	21007.2	-11.7762	0.027839	1.02134	down	-4.97539	0.0263103	1.02797	down	-3.78813	0.0238292	0.998409	unchanged	6.80085	0.42265	0.544764	unchanged	7.98811	0.308613	0.703762	unchanged	-6.80085	0.42265	0.544764	unchanged	1.18726	0.555388	0.379375	unchanged	-7.98811	0.308613	0.703762	unchanged	-1.18726
meta_271	Kaempferol-3-O-sambubioside	C26H28O15	Flavonoids	Flavonols	12906.9	3471.93	4663.99	9	9	8263.58	9	9	5787.13	12643.1	12544.6	14818.1	-0.926881	0.160346	0.775776	unchanged	-2.27223	0.0530938	0.960722	unchanged	-2.78481	0.0171829	1.00587	down	-1.34535	0.352728	0.565302	unchanged	-1.85793	0.235471	0.731809	unchanged	1.34535	0.352728	0.565302	unchanged	-0.512578	0.819288	0.147746	unchanged	1.85793	0.235471	0.731809	unchanged	0.512578
meta_272	Kaempferol-3-O-neohesperidoside*	C27H30O15	Flavonoids	Flavonols	25312.4	31877.8	27907	46236.9	44464.6	53065.6	46216.9	29638.4	26409.3	77524.6	53751.4	53561.1	-1.11907	0.0461433	0.968092	unchanged	-0.36252	0.221516	0.69084	unchanged	-0.853946	0.0556296	0.863855	unchanged	0.75655	0.0050699	1.15308	up	0.265124	0.453798	0.510319	unchanged	-0.75655	0.0050699	1.15308	down	-0.491426	0.139611	0.877476	unchanged	-0.265124	0.453798	0.510319	unchanged	0.491426
meta_91	Epicatechin-6-C-β-D-glucopyranoside*	C21H24O11	Flavonoids	Flavanols	717130	752318	745284	200111	197753	197200	111295	99326.4	133774	359616	289595	245885	1.30702	0.00289417	1.06596	up	-0.588997	0.0943039	0.910244	unchanged	-1.37798	0.0232068	1.00093	down	-1.89601	0.000364742	1.21433	down	-2.685	1.95189e-06	1.25381	down	1.89601	0.000364742	1.21433	up	-0.78898	0.0137515	1.18716	down	2.685	1.95189e-06	1.25381	up	0.78898
meta_122	Epiafzelechin	C15H14O5	Flavonoids	Flavanols	565086	555952	682933	784215	668173	756181	322776	547971	417171	643516	546689	530720	0.0679916	0.635656	0.268039	unchanged	0.359927	0.0306567	0.931625	unchanged	-0.418144	0.144718	0.746241	unchanged	0.291936	0.06777	0.951021	unchanged	-0.486135	0.102139	0.935015	unchanged	-0.291936	0.06777	0.951021	unchanged	-0.778071	0.0245686	1.09929	down	0.486135	0.102139	0.935015	unchanged	0.778071
meta_164	Epicatechin glucoside*	C21H24O11	Flavonoids	Flavanols	9	9	9	9	9	9	9	9	9	262828	248496	202954	-14.6912	0.00569861	1.06692	down	-14.6912	0.00569861	1.07943	down	-14.6912	0.00569861	1.05767	down	0	1	0	unchanged	0	1	0	unchanged	0	1	0	unchanged	0	1	0	unchanged	0	1	0	unchanged	0
meta_173	Gallocatechin-(4α→8)-gallocatechin	C30H26O14	Flavonoids	Flavanols	1266.29	2494.49	1252.75	9	9	9	9	9	9	93005.8	110248	129552	-6.05271	0.00912301	1.05962	down	-13.5894	0.00893378	1.07242	down	-13.5894	0.00893378	1.05085	down	-7.53672	0.0562191	1.08979	unchanged	-7.53672	0.0562191	1.12487	unchanged	7.53672	0.0562191	1.08979	unchanged	0	1	0	unchanged	7.53672	0.0562191	1.12487	unchanged	0
meta_176	5,7,3',4',5'-Pentahydroxyflavan (Tricetiflavan)	C15H14O6	Flavonoids	Flavanols	4425.11	3840.29	3831.86	3357.14	3242.54	2329.37	9	9	9	1422.14	9	853.625	2.40456	0.00642538	1.03967	up	1.96646	0.0149056	0.986718	unchanged	-6.40294	0.208219	0.722879	unchanged	-0.4381	0.0621789	0.985944	unchanged	-8.80751	0.00237335	1.24926	down	0.4381	0.0621789	0.985944	unchanged	-8.3694	0.0117967	1.19344	down	8.80751	0.00237335	1.24926	up	8.3694
meta_276	Epicatechin-3'-O-β-D-glucopyranoside*	C21H24O11	Flavonoids	Flavanols	611790	619819	624152	171229	176246	171494	95985.9	90966.3	113495	285739	273625	256764	1.18514	8.79773e-05	1.07769	up	-0.653146	0.00564586	1.07584	down	-1.44168	0.000120956	1.06137	down	-1.83829	3.65349e-06	1.21508	down	-2.62683	6.34711e-06	1.25465	down	1.83829	3.65349e-06	1.21508	up	-0.788536	0.00627431	1.19957	down	2.62683	6.34711e-06	1.25465	up	0.788536
meta_4	Licoisoflavone A*	C20H18O6	Flavonoids	Other Flavonoids	66362.5	46306.8	54544.2	700.297	1103.52	870.946	5429.29	6297.65	4212.77	10983.5	13195.7	9499.78	2.31177	0.0142926	1.04287	up	-3.65437	0.00995631	1.06865	down	-1.07923	0.0153662	0.987418	unchanged	-5.96613	0.0110504	1.18851	down	-3.39099	0.012365	1.22268	down	5.96613	0.0110504	1.18851	up	2.57514	0.0154663	1.17672	up	3.39099	0.012365	1.22268	up	-2.57514
meta_5	3'-Hydroxy-4'-O-methylglabridin	C21H22O5	Flavonoids	Other Flavonoids	6228.1	6729.48	6394.77	10878.1	11704.6	12350.9	16256.5	13990.4	15782.2	37937.9	38788	38988.3	-2.57999	6.02117e-06	1.07891	down	-1.72788	2.05282e-06	1.09084	down	-1.32995	0.000118518	1.06741	down	0.852105	0.00329047	1.19705	up	1.25004	0.00444268	1.23972	up	-0.852105	0.00329047	1.19705	down	0.397934	0.0156969	1.11849	up	-1.25004	0.00444268	1.23972	down	-0.397934
meta_28	Licoflavone A	C20H18O4	Flavonoids	Other Flavonoids	181466	96344.5	140969	27250.5	30427.1	44798.2	1.04957e+06	1.09624e+06	869551	1.61672e+06	2.28094e+06	1.31871e+06	-3.63878	0.0294198	1.01628	down	-5.66969	0.0266882	1.0356	down	-0.790715	0.115929	0.836209	unchanged	-2.03091	0.044694	1.09616	down	2.84807	0.00296607	1.23752	up	2.03091	0.044694	1.09616	up	4.87898	0.00481871	1.20922	up	-2.84807	0.00296607	1.23752	down	-4.87898
meta_34	Licoflavone C	C20H18O5	Flavonoids	Other Flavonoids	13747.1	10147.6	11019.7	9	1396.53	1568.17	45047	65622.7	50673.1	33356.5	48765.8	25989.3	-1.63063	0.0645303	0.942617	unchanged	-5.18412	0.0341529	1.0192	down	0.577608	0.123387	0.746722	unchanged	-3.55349	0.00388308	1.18586	down	2.20823	0.0180829	1.20363	up	3.55349	0.00388308	1.18586	up	5.76172	0.0128302	1.18936	up	-2.20823	0.0180829	1.20363	down	-5.76172
meta_98	(3R)-Vestitol	C16H16O4	Flavonoids	Other Flavonoids	16586.1	16415.9	15939.6	9	9	9	1293.06	1263.53	1379.56	642.668	1518.48	9	4.4952	0.000120817	1.07717	up	-6.32869	0.244179	0.690418	unchanged	0.858992	0.310537	0.595673	unchanged	-10.8239	0.000140778	1.21494	down	-3.6362	0.000106894	1.25479	down	10.8239	0.000140778	1.21494	up	7.18768	0.000713163	1.21941	up	3.6362	0.000106894	1.25479	up	-7.18768
meta_100	Licoisoflavanone*	C20H18O6	Flavonoids	Other Flavonoids	81993.4	63281	71405.5	1141.83	1476	1063.31	4980.41	7915.21	4586	14028.9	18568	10520.1	2.32924	0.00338198	1.0574	up	-3.55003	0.0296886	1.02888	down	-1.30242	0.0494871	0.918155	unchanged	-5.87927	0.00575049	1.20115	down	-3.63166	0.00520008	1.2382	down	5.87927	0.00575049	1.20115	up	2.24761	0.0465552	1.10975	up	3.63166	0.00520008	1.2382	up	-2.24761
meta_126	(E)-7-O-β-D-glucopyranoside-5-hydroxy-3-(4'-hydroxybenzylidene)-chroman-4-one	C22H22O10	Flavonoids	Other Flavonoids	12063.2	9507.87	12716.8	52843.7	78699.2	52592.9	17888.6	43167	16821.9	909735	906260	963150	-6.3408	0.000391187	1.07831	down	-3.9158	4.47724e-05	1.09052	down	-5.15729	4.08912e-05	1.06865	down	2.425	0.0274861	1.14721	up	1.18351	0.23243	0.806329	unchanged	-2.425	0.0274861	1.14721	down	-1.24149	0.0441009	1.0062	down	-1.18351	0.23243	0.806329	unchanged	1.24149
meta_1	2-Hydroxy-2,3-dihydrogenistein*	C15H12O6	Flavonoids	Isoflavones	42098.5	44537.4	41880.8	7351.34	8346.86	11042	29476.6	23836.9	29274.4	9	9	9	12.2167	0.000395085	1.07834	up	9.95184	0.0149845	1.05987	up	11.5788	0.00447471	1.06027	up	-2.26487	2.81387e-05	1.21134	down	-0.637952	0.00604791	1.2131	down	2.26487	2.81387e-05	1.21134	up	1.62692	0.00232745	1.18997	up	0.637952	0.00604791	1.2131	up	-1.62692
meta_2	3'-Methoxydaidzin	C22H22O10	Flavonoids	Isoflavones	72459.5	91921.8	75319.6	113077	93043	102822	75444.7	64737.9	66677.3	4.48724e+06	1.02238e+06	1.55172e+06	-4.88064	0.169307	0.783091	unchanged	-4.51454	0.171949	0.788698	unchanged	-5.09322	0.168077	0.778249	unchanged	0.366101	0.0513216	0.983032	unchanged	-0.212581	0.208521	0.780024	unchanged	-0.366101	0.0513216	0.983032	unchanged	-0.578681	0.0126038	1.13665	down	0.212581	0.208521	0.780024	unchanged	0.578681
meta_8	7-Hydroxy-2',5'-dimethoxyisoflavone	C17H14O5	Flavonoids	Isoflavones	675.018	531.316	9	9	9	9	674.554	2738.58	867.999	76802.5	105134	99498	-7.8553	0.0084563	1.06112	down	-13.3476	0.0084133	1.07354	down	-6.03866	0.00837951	1.0513	down	-5.49225	0.189409	0.850664	unchanged	1.81664	0.256876	0.747923	unchanged	5.49225	0.189409	0.850664	unchanged	7.30889	0.163996	0.895494	unchanged	-1.81664	0.256876	0.747923	unchanged	-7.30889
meta_13	6,4'-Dimethoxyisoflavone-7-O-glucoside (Wistin)	C23H24O10	Flavonoids	Isoflavones	4649.93	8309.21	4892.28	9	9	9	9	9	9	1.32874e+06	1.55812e+06	1.51772e+06	-7.94682	0.00232374	1.07418	down	-17.3157	0.00231053	1.08668	down	-17.3157	0.00231053	1.0648	down	-9.36886	0.0373394	1.1299	down	-9.36886	0.0373394	1.16644	down	9.36886	0.0373394	1.1299	up	0	1	0	unchanged	9.36886	0.0373394	1.16644	up	0
meta_18	Biochanin A*	C16H12O5	Flavonoids	Isoflavones	9	9	9	9	9	9	9	9	9	20365.1	13180.8	21899.7	-11.0039	0.0205136	1.03626	down	-11.0039	0.0205136	1.04825	down	-11.0039	0.0205136	1.02714	down	0	1	0	unchanged	0	1	0	unchanged	0	1	0	unchanged	0	1	0	unchanged	0	1	0	unchanged	0
meta_19	6''-O-Acetyldaidzin	C23H22O10	Flavonoids	Isoflavones	298087	246774	295561	328088	403740	284928	253049	239512	241013	6.17411e+06	6.42176e+06	5.16629e+06	-4.40155	0.00453907	1.06924	down	-4.12676	0.00443277	1.08149	down	-4.59772	0.00453978	1.06009	down	0.274788	0.228281	0.73742	unchanged	-0.196171	0.159855	0.901742	unchanged	-0.274788	0.228281	0.73742	unchanged	-0.470959	0.110728	0.982878	unchanged	0.196171	0.159855	0.901742	unchanged	0.470959
meta_20	Aracarpene 2*	C16H12O6	Flavonoids	Isoflavones	51695.1	51456.6	52544.3	5782.03	6178.57	5146.52	5601.87	4241.8	13533.2	56387.3	61793.1	60105.6	-0.195462	0.0374329	0.990379	unchanged	-3.38153	0.000612388	1.08973	down	-2.93104	0.00046473	1.06107	down	-3.18606	5.91348e-08	1.21501	down	-2.73558	0.00390152	1.24434	down	3.18606	5.91348e-08	1.21501	up	0.450487	0.546176	0.410587	unchanged	2.73558	0.00390152	1.24434	up	-0.450487
meta_23	Formononetin-7-O-(6''-Malonyl)glucoside	C25H24O12	Flavonoids	Isoflavones	441539	445375	445124	493872	502642	484599	583030	508306	594292	9.67723e+06	1.15106e+07	1.337e+07	-4.6973	0.00913764	1.05979	down	-4.54426	0.00921785	1.07181	down	-4.35765	0.00929811	1.05	down	0.153046	0.00802853	1.18794	up	0.33965	0.0483431	1.14117	up	-0.153046	0.00802853	1.18794	down	0.186604	0.122609	0.949792	unchanged	-0.33965	0.0483431	1.14117	down	-0.186604
meta_25	Neobavaisoflavone	C20H18O4	Flavonoids	Isoflavones	124826	66160.3	92445.5	20281	16856.6	28154.1	756078	660532	656158	1.25846e+06	1.76762e+06	1.03111e+06	-3.83941	0.0280573	1.01939	down	-5.95744	0.0257236	1.03758	down	-0.968922	0.0902943	0.890451	unchanged	-2.11803	0.0457391	1.0969	down	2.87049	0.000500243	1.24579	up	2.11803	0.0457391	1.0969	up	4.98852	0.00216411	1.21553	up	-2.87049	0.000500243	1.24579	down	-4.98852
meta_29	6''-O-Malonylglycitin	C25H24O13	Flavonoids	Isoflavones	1.61448e+06	1.55921e+06	1.59372e+06	1.62163e+06	1.30235e+06	1.45373e+06	1.47052e+06	1.44843e+06	814879	4.08215e+07	4.48659e+07	4.29207e+07	-4.75363	0.00079772	1.07746	down	-4.87666	0.000743353	1.08997	down	-5.10618	0.0005501	1.06799	down	-0.123029	0.292967	0.691503	unchanged	-0.352546	0.249735	0.783885	unchanged	0.123029	0.292967	0.691503	unchanged	-0.229517	0.432963	0.507292	unchanged	0.352546	0.249735	0.783885	unchanged	0.229517
meta_31	8-Methoxy ononin	C23H24O10	Flavonoids	Isoflavones	5452.84	4651.2	3602.61	9	9	9	4564.43	10279.4	2215.7	1.2571e+06	1.32183e+06	1.39861e+06	-8.18086	0.000955125	1.07714	down	-17.1686	0.000950252	1.08964	down	-7.86515	0.000925258	1.06767	down	-8.9877	0.0135224	1.18315	down	0.315702	0.689805	0.278508	unchanged	8.9877	0.0135224	1.18315	up	9.3034	0.141159	0.934233	unchanged	-0.315702	0.689805	0.278508	unchanged	-9.3034
meta_32	Gancaonin G	C21H20O5	Flavonoids	Isoflavones	9	9	9	9	9	9	25645.5	23098.4	25267.9	87779.7	93720.7	96795.3	-13.3314	0.000812816	1.07744	down	-13.3314	0.000812816	1.08994	down	-1.91079	0.000672631	1.06621	down	0	1	0	unchanged	11.4206	0.00103393	1.25264	up	0	1	0	unchanged	11.4206	0.00103393	1.21867	up	-11.4206	0.00103393	1.25264	down	-11.4206
meta_38	4',7-Dihydroxy-3'-methoxyisoflavone 8-C-[β-D-apiofuranosyl-(1→6)]-β-D-glucopyranoside	C27H30O14	Flavonoids	Isoflavones	7094.48	11253.8	17954.6	140180	122137	142236	64090.8	43110.3	49797.3	3.33467e+06	3.51107e+06	3.74168e+06	-8.18805	0.00111274	1.07678	down	-4.70988	0.00116894	1.08908	down	-6.07546	0.00111586	1.06727	down	3.47817	0.000492257	1.20725	up	2.11259	0.0104566	1.18637	up	-3.47817	0.000492257	1.20725	down	-1.36558	0.000753208	1.19332	down	-2.11259	0.0104566	1.18637	down	1.36558
meta_39	7,2',4'-Trihydroxyisoflavanone	C15H12O5	Flavonoids	Isoflavones	53321.5	52920.9	51542.4	1235.79	1766.54	2183.02	3966.55	3254.3	3124.2	1908.62	6280.31	3534.25	3.75052	0.00011587	1.07743	up	-1.17685	0.226272	0.699577	unchanged	-0.180425	0.755655	0.185628	unchanged	-4.92737	4.10976e-06	1.21495	down	-3.93095	5.77957e-06	1.25485	down	4.92737	4.10976e-06	1.21495	up	0.996426	0.0105693	1.11813	up	3.93095	5.77957e-06	1.25485	up	-0.996426
meta_40	Daidzein-7-O-(2''-benzoyl)rhamnoside	C28H24O9	Flavonoids	Isoflavones	4.76146e+06	6.2333e+06	5.20196e+06	5.00268e+06	5.41164e+06	5.54133e+06	4.69165e+06	6.79165e+06	6.68282e+06	2.39901e+07	2.36548e+07	2.56272e+07	-2.17756	3.25426e-05	1.07585	down	-2.1992	0.000504916	1.08933	down	-2.01201	4.00518e-05	1.0645	down	-0.0216346	0.875706	0.106551	unchanged	0.165549	0.47058	0.471436	unchanged	0.0216346	0.875706	0.106551	unchanged	0.187183	0.39414	0.567169	unchanged	-0.165549	0.47058	0.471436	unchanged	-0.187183
meta_41	Formononetin (7-Hydroxy-4'-methoxyisoflavone)	C16H12O4	Flavonoids	Isoflavones	9	9	9	9	9	9	9	9	9	468480	476021	448220	-15.6546	0.000319566	1.07847	down	-15.6546	0.000319566	1.09104	down	-15.6546	0.000319566	1.06906	down	0	1	0	unchanged	0	1	0	unchanged	0	1	0	unchanged	0	1	0	unchanged	0	1	0	unchanged	0
meta_43	6''-O-Malonylgenistin	C24H22O13	Flavonoids	Isoflavones	9.39753e+06	8.45432e+06	9.19456e+06	4.39164e+06	5.27849e+06	4.30087e+06	1.08533e+07	1.23243e+07	9.56493e+06	2.42169e+07	2.59559e+07	2.63203e+07	-1.49989	0.000306838	1.07523	down	-2.4529	0.000122795	1.08912	down	-1.22416	0.000184474	1.05926	down	-0.953002	0.000521537	1.19282	down	0.275731	0.1281	0.936423	unchanged	0.953002	0.000521537	1.19282	up	1.22873	0.00844922	1.17799	up	-0.275731	0.1281	0.936423	unchanged	-1.22873
meta_47	Daidzein	C15H10O4	Flavonoids	Isoflavones	304212	345670	585083	1.51653e+06	1.47966e+06	1.33978e+06	633229	628028	596360	4.76265e+06	5.31154e+06	4.9535e+06	-3.60508	0.00011294	1.07577	down	-1.7932	0.000805882	1.08682	down	-3.0161	0.00127591	1.06685	down	1.81188	0.00133284	1.19218	up	0.588984	0.138892	0.955958	unchanged	-1.81188	0.00133284	1.19218	down	-1.2229	0.00304171	1.21077	down	-0.588984	0.138892	0.955958	unchanged	1.2229
meta_56	3'-Hydroxypuerarin	C21H20O10	Flavonoids	Isoflavones	25973.8	9113.38	21751.2	20805.7	13420.5	25146.6	86942	98200	106303	2.52528e+07	2.58649e+07	2.70414e+07	-10.4253	0.000405693	1.07831	down	-10.3624	0.000405966	1.09083	down	-8.06704	0.000408037	1.06886	down	0.0629378	0.897642	0.0853395	unchanged	2.35829	0.000520344	1.23246	up	-0.0629378	0.897642	0.0853395	unchanged	2.29535	0.000821893	1.20404	up	-2.35829	0.000520344	1.23246	down	-2.29535
meta_57	Puerarin-7-O-glucoside*	C27H30O14	Flavonoids	Isoflavones	2.1768e+06	2.22656e+06	2.10828e+06	956499	993968	631058	1.5589e+06	1.43582e+06	1.96378e+06	4.44029e+07	4.6546e+07	4.44203e+07	-4.37774	0.000266245	1.07858	down	-5.71253	0.000184634	1.09115	down	-4.77085	0.000142136	1.06913	down	-1.3348	0.00458223	1.19529	down	-0.393118	0.0771942	1.06176	unchanged	1.3348	0.00458223	1.19529	up	0.941678	0.0189869	1.09247	up	0.393118	0.0771942	1.06176	unchanged	-0.941678
meta_58	3,9-Dihydroxypterocarpan	C15H12O4	Flavonoids	Isoflavones	75167.8	76874.9	114833	37187.5	35183.3	40034.5	950061	1.0121e+06	935344	477437	473346	474519	-2.41703	0.00102797	1.07675	down	-3.66449	2.81015e-09	1.09169	down	1.02354	0.0022371	1.06482	up	-1.24746	0.0562222	1.08392	unchanged	3.44057	4.75201e-05	1.25286	up	1.24746	0.0562222	1.08392	unchanged	4.68803	0.000616177	1.21972	up	-3.44057	4.75201e-05	1.25286	down	-4.68803
meta_60	Puerarin-4'-O-glucoside	C27H30O14	Flavonoids	Isoflavones	58950.6	43407.3	37947.7	30417.3	21295.6	36164.7	95301.6	57616.1	68887.1	4.15422e+06	3.58723e+06	4.14759e+06	-6.40492	0.00227233	1.07425	down	-7.07992	0.00226363	1.08678	down	-5.7442	0.00225737	1.06476	down	-0.675006	0.0924912	0.914822	unchanged	0.660718	0.119847	0.912916	unchanged	0.675006	0.0924912	0.914822	unchanged	1.33572	0.0431133	1.07682	up	-0.660718	0.119847	0.912916	unchanged	-1.33572
meta_64	Pratensein	C16H12O6	Flavonoids	Isoflavones	11313.3	11299.4	8941.74	9	9	9	1195.13	1342.19	2382.39	14770.8	13613	16002.6	-0.492273	0.0155963	0.969173	unchanged	-10.6829	0.00216997	1.08699	down	-3.17347	0.000396142	1.06221	down	-10.1907	0.00557841	1.20199	down	-2.6812	0.00249147	1.23163	down	10.1907	0.00557841	1.20199	up	7.50947	0.0486912	1.10955	up	2.6812	0.00249147	1.23163	up	-7.50947
meta_68	Calycosin	C16H12O5	Flavonoids	Isoflavones	19352.1	27138.2	18307.6	12971.6	3893.71	4664.48	4828.05	3424.32	8701.92	135839	140008	142173	-2.68955	1.42531e-05	1.07742	down	-4.27916	1.32223e-05	1.09025	down	-4.62385	8.948e-07	1.06902	down	-1.58961	0.023181	1.06124	down	-1.9343	0.0136915	1.16481	down	1.58961	0.023181	1.06124	up	-0.344682	0.675228	0.274765	unchanged	1.9343	0.0136915	1.16481	up	0.344682
meta_73	Genistein-7-O-Glucoside (Genistin)	C21H20O10	Flavonoids	Isoflavones	193300	185046	249254	157763	150816	126204	412258	387982	516633	2.98586e+06	3.323e+06	3.19585e+06	-3.92073	0.000728458	1.07671	down	-4.45028	0.000959395	1.0894	down	-2.85153	0.000310906	1.06652	down	-0.52955	0.067384	0.997149	unchanged	1.0692	0.0141924	1.17121	up	0.52955	0.067384	0.997149	unchanged	1.59875	0.0136002	1.1766	up	-1.0692	0.0141924	1.17121	down	-1.59875
meta_74	3'-Methoxypuerarin	C22H22O10	Flavonoids	Isoflavones	105248	75567.7	65702.1	138649	94829.2	127713	123842	123642	147187	1.76662e+07	1.71193e+07	1.89734e+07	-7.76867	0.000944907	1.07715	down	-7.2176	0.000947929	1.08963	down	-7.08971	0.000952753	1.06769	down	0.551074	0.0981491	0.89139	unchanged	0.678961	0.0322323	1.08786	up	-0.551074	0.0981491	0.89139	unchanged	0.127887	0.515071	0.419286	unchanged	-0.678961	0.0322323	1.08786	down	-0.127887
meta_83	3'-Methoxy-6''-O-xylosylpuerarin	C27H30O14	Flavonoids	Isoflavones	2.77032e+06	3.05262e+06	2.74583e+06	1.02734e+06	1.20243e+06	1.30759e+06	2.99582e+06	2.27128e+06	2.06441e+06	5.9787e+07	6.29126e+07	6.27097e+07	-4.43548	0.000260158	1.07854	down	-5.7119	0.000255091	1.09111	down	-4.66046	0.000110532	1.06906	down	-1.27642	0.000238574	1.2017	down	-0.224979	0.279089	0.712815	unchanged	1.27642	0.000238574	1.2017	up	1.05144	0.0377601	1.10799	up	0.224979	0.279089	0.712815	unchanged	-1.05144
meta_84	3'-Hydroxy-6''-O-xylosylpuerarin	C26H28O14	Flavonoids	Isoflavones	11264	6050.55	8519.32	49921	41506.2	51807	111077	109049	109936	3.53134e+07	3.62952e+07	3.9171e+07	-12.0661	0.000981522	1.07708	down	-9.5951	0.000983545	1.08956	down	-8.39074	0.000986943	1.06762	down	2.47104	0.00191027	1.19641	up	3.6754	3.36678e-05	1.25459	up	-2.47104	0.00191027	1.19641	down	1.20436	0.00194433	1.21506	up	-3.6754	3.36678e-05	1.25459	down	-1.20436
meta_86	Glyceollin III	C20H18O5	Flavonoids	Isoflavones	1546.88	1208.54	1651.24	9	9	9	10405.4	8491.72	8542.39	5771.49	9379.51	4869.95	-2.18375	0.0621824	0.952702	unchanged	-9.53433	0.0401766	1.00891	down	0.454744	0.207487	0.676601	unchanged	-7.35058	0.00827264	1.19507	down	2.6385	0.00502351	1.23791	up	7.35058	0.00827264	1.19507	up	9.98908	0.00471422	1.20991	up	-2.6385	0.00502351	1.23791	down	-9.98908
meta_87	6''-O-α-D-Glucopyranosylpuerarin	C27H30O14	Flavonoids	Isoflavones	38362.8	26744.6	25959.7	29615.1	30212.3	29796.4	71926	51975.7	33609.3	2.4552e+06	3.03997e+06	2.32886e+06	-6.42484	0.00712836	1.06388	down	-6.44789	0.00714077	1.07631	down	-5.63439	0.00715127	1.05432	down	-0.0230486	0.915509	0.072211	unchanged	0.790449	0.173802	0.860018	unchanged	0.0230486	0.915509	0.072211	unchanged	0.813498	0.177452	0.874055	unchanged	-0.790449	0.173802	0.860018	unchanged	-0.813498
meta_88	Glisoflavone	C21H20O6	Flavonoids	Isoflavones	5921.23	5718.59	7220.58	7667.3	10951.8	8447.38	5478.1	15548.5	4176.47	9	9	9	9.44818	0.00557103	1.06721	up	9.96933	0.0118686	1.06624	up	9.86643	0.144614	0.812306	unchanged	0.521149	0.0923592	0.947824	unchanged	0.418242	0.616937	0.351282	unchanged	-0.521149	0.0923592	0.947824	unchanged	-0.102906	0.881169	0.101166	unchanged	-0.418242	0.616937	0.351282	unchanged	0.102906
meta_102	4',5-Dihydroxyisoflavone-7-O-galactoside	C21H20O10	Flavonoids	Isoflavones	2.79731e+06	2.02533e+06	2.34523e+06	1.94486e+06	1.77675e+06	1.73288e+06	5.84958e+06	4.98904e+06	4.8135e+06	1.94374e+07	1.81134e+07	1.75474e+07	-2.94239	0.000292589	1.07609	down	-3.33648	0.00100252	1.08923	down	-1.81564	0.000176746	1.06461	down	-0.394098	0.116064	0.940453	unchanged	1.12674	0.00293122	1.20987	up	0.394098	0.116064	0.940453	unchanged	1.52084	0.00692973	1.19947	up	-1.12674	0.00293122	1.20987	down	-1.52084
meta_107	6''-O-Acetylgenistin	C23H22O11	Flavonoids	Isoflavones	51686.1	57534.3	44658.1	23208.9	33236.5	24636.1	38290.2	53713.5	69140.1	210177	216617	206737	-2.04162	7.91694e-06	1.07728	down	-2.96597	1.83716e-06	1.09057	down	-1.97506	0.00145428	1.0623	down	-0.924349	0.00814006	1.12869	down	0.0665568	0.819885	0.15652	unchanged	0.924349	0.00814006	1.12869	up	0.990906	0.0824553	0.995678	unchanged	-0.0665568	0.819885	0.15652	unchanged	-0.990906
meta_111	Prunetin-5-O-glucoside	C22H22O10	Flavonoids	Isoflavones	9	9	9	9	9	9	9	9	9	5.00095e+06	4.62351e+06	5.33044e+06	-19.0792	0.00167428	1.07559	down	-19.0792	0.00167428	1.08807	down	-19.0792	0.00167428	1.06616	down	0	1	0	unchanged	0	1	0	unchanged	0	1	0	unchanged	0	1	0	unchanged	0	1	0	unchanged	0
meta_112	6''-O-Malonyldaidzin	C24H22O12	Flavonoids	Isoflavones	2.02205e+06	2.20159e+06	1.66791e+06	1.89179e+06	1.51814e+06	1.46732e+06	2.4431e+06	2.09768e+06	1.80645e+06	8.46943e+06	9.38613e+06	9.08853e+06	-2.19325	0.000121529	1.07492	down	-2.46583	0.000178353	1.08808	down	-2.08577	7.81224e-05	1.06489	down	-0.272579	0.178058	0.770851	unchanged	0.107479	0.564695	0.375947	unchanged	0.272579	0.178058	0.770851	unchanged	0.380058	0.104089	0.895567	unchanged	-0.107479	0.564695	0.375947	unchanged	-0.380058
meta_113	Biochanin A-7-O-glucoside (Sissotrin)	C22H22O10	Flavonoids	Isoflavones	9	9	9	9	9	9	9	9	9	4.45345e+06	4.05196e+06	4.599e+06	-18.8887	0.00139941	1.07618	down	-18.8887	0.00139941	1.08867	down	-18.8887	0.00139941	1.06675	down	0	1	0	unchanged	0	1	0	unchanged	0	1	0	unchanged	0	1	0	unchanged	0	1	0	unchanged	0
meta_116	Genistein 8-C-glucoside	C22H22O10	Flavonoids	Isoflavones	9850.22	7771.39	9162.64	44748.3	36707.6	44317.5	18790.1	26476.5	20035.7	346720	327336	399487	-5.32485	0.00377293	1.07107	down	-3.09348	0.00416682	1.08152	down	-4.0391	0.0037385	1.06093	down	2.23137	0.00438117	1.19971	up	1.28575	0.0266124	1.17214	up	-2.23137	0.00438117	1.19971	down	-0.945621	0.00479315	1.15162	down	-1.28575	0.0266124	1.17214	down	0.945621
meta_117	Genistein 8-C-apiofuranosyl(1→6)glucoside*	C26H28O14	Flavonoids	Isoflavones	1.85503e+07	1.92775e+07	1.75308e+07	2.86434e+07	2.46761e+07	2.31545e+07	1.92735e+07	1.90904e+07	1.77151e+07	3.19791e+07	2.82444e+07	2.49961e+07	-0.62238	0.0323392	0.995532	unchanged	-0.156218	0.327011	0.534742	unchanged	-0.603728	0.0343511	0.98364	unchanged	0.466162	0.0401486	1.09308	up	0.0186519	0.750906	0.210121	unchanged	-0.466162	0.0401486	1.09308	down	-0.44751	0.0436998	1.09124	down	-0.0186519	0.750906	0.210121	unchanged	0.44751
meta_121	3 '-hydroxy-4'-O-glucosylpuerarin	C27H30O15	Flavonoids	Isoflavones	12029.5	19204.3	15565	12427.5	9	6776.94	17960.8	27696.8	21653.3	661084	835950	601958	-5.48708	0.0103316	1.05704	down	-6.77144	0.00996511	1.06993	down	-4.96271	0.010494	1.04741	down	-1.28436	0.107627	0.902403	unchanged	0.524367	0.130069	0.875268	unchanged	1.28436	0.107627	0.902403	unchanged	1.80873	0.0269987	1.06138	up	-0.524367	0.130069	0.875268	unchanged	-1.80873
meta_123	Puerarin (7,4'-Dihydroxy-8-C-glucosylisoflavone)	C21H20O9	Flavonoids	Isoflavones	1.24569e+07	1.19673e+07	1.21216e+07	9.69902e+06	1.32616e+07	1.00132e+07	1.2907e+07	1.24694e+07	1.15913e+07	4.03876e+07	4.68477e+07	4.66704e+07	-1.87344	0.00411628	1.07004	down	-2.02182	0.000715475	1.08067	down	-1.85688	0.00338616	1.06028	down	-0.148383	0.405672	0.560145	unchanged	0.016564	0.759474	0.210507	unchanged	0.148383	0.405672	0.560145	unchanged	0.164947	0.364873	0.58958	unchanged	-0.016564	0.759474	0.210507	unchanged	-0.164947
meta_124	Daidzein-7-O-glucoside(Daidzin)*	C21H20O9	Flavonoids	Isoflavones	331670	254821	463006	646274	577106	571006	845653	662509	575116	6.42919e+06	7.99532e+06	7.95035e+06	-4.41411	0.00472672	1.06792	down	-3.64032	0.00549967	1.07958	down	-3.42495	0.00489626	1.05724	down	0.773791	0.0406026	1.07615	up	0.989157	0.0293243	1.08486	up	-0.773791	0.0406026	1.07615	down	0.215366	0.351022	0.612255	unchanged	-0.989157	0.0293243	1.08486	down	-0.215366
meta_133	4′-Methoxypuerarin	C22H22O9	Flavonoids	Isoflavones	381229	217107	224085	9	9	9	1.12173e+06	294603	304524	4.84975e+07	5.32312e+07	5.61677e+07	-7.58488	0.0018068	1.07529	down	-22.4795	0.00179737	1.08779	down	-6.5197	0.00160608	1.06574	down	-14.8946	0.0361467	1.13159	down	1.06518	0.388914	0.593029	unchanged	14.8946	0.0361467	1.13159	up	15.9598	0.171425	0.883502	unchanged	-1.06518	0.388914	0.593029	unchanged	-15.9598
meta_143	Genistein-7-O-(6''-malonyl)glucoside	C24H22O13	Flavonoids	Isoflavones	35044.7	9	29704.8	322296	248738	356191	126828	163492	142442	1.84753e+06	9	1.67907e+06	-5.76707	0.1895	0.754685	unchanged	-1.92729	0.279375	0.64573	unchanged	-3.02663	0.222435	0.704071	unchanged	3.83978	0.00678597	1.1837	up	2.74044	0.00129014	1.21831	up	-3.83978	0.00678597	1.1837	down	-1.09934	0.0255099	1.13046	down	-2.74044	0.00129014	1.21831	down	1.09934
meta_145	3'-Hydroxyl-4'-methyldaidzin	C22H22O10	Flavonoids	Isoflavones	9	9	9	11278.7	6954.49	11247.1	9	9	9	51238.5	75673.8	96290.9	-13.0131	0.0292968	1.01869	down	-2.92053	0.0369389	1.01151	down	-13.0131	0.0292968	1.00961	down	10.0926	0.0207354	1.1666	up	0	1	0	unchanged	-10.0926	0.0207354	1.1666	down	-10.0926	0.0207354	1.17131	down	0	1	0	unchanged	10.0926
meta_146	Aracarpene 1*	C16H12O6	Flavonoids	Isoflavones	48386.3	52697.8	52673.3	5406.7	4679.58	4218.87	5398.93	4916.5	13380.5	53747.1	65657.8	67098.3	-0.278544	0.111214	0.835266	unchanged	-3.70459	0.00514862	1.07994	down	-2.97649	0.000920572	1.05172	down	-3.42605	0.000528918	1.21285	down	-2.69795	0.000768054	1.24258	down	3.42605	0.000528918	1.21285	up	0.728101	0.372132	0.599884	unchanged	2.69795	0.000768054	1.24258	up	-0.728101
meta_147	Genistein	C15H10O5	Flavonoids	Isoflavones	32323.7	24005.5	33442.5	46850.2	56429.4	53386.5	28337.3	34158.4	28622.1	180849	186103	177270	-2.59986	3.3707e-06	1.07773	down	-1.7965	4.97295e-06	1.08982	down	-2.57839	2.8996e-06	1.06879	down	0.803361	0.00561347	1.14057	up	0.0214741	0.905976	0.0797034	unchanged	-0.803361	0.00561347	1.14057	down	-0.781887	0.00473654	1.16617	down	-0.0214741	0.905976	0.0797034	unchanged	0.781887
meta_148	Calycosin-7-O-glucoside	C22H22O10	Flavonoids	Isoflavones	24885.3	17370.5	6474.47	22531.5	35693.4	9710.72	31486	34822.5	33160.9	9.54081e+06	1.32659e+07	1.40005e+07	-9.56095	0.0124566	1.05284	down	-9.0816	0.0124684	1.06493	down	-8.53152	0.0124913	1.04347	down	0.479349	0.529079	0.398592	unchanged	1.02943	0.0826211	1.05625	unchanged	-0.479349	0.529079	0.398592	unchanged	0.550086	0.295364	0.694373	unchanged	-1.02943	0.0826211	1.05625	unchanged	-0.550086
meta_149	Daidzein-4'-O-glucoside*	C21H20O9	Flavonoids	Isoflavones	21707.6	76093.6	72053.3	81166.1	237458	80191.1	95416.1	104525	150226	2.06875e+06	3.58082e+06	2.7576e+06	-5.62925	0.0242609	1.02826	down	-4.39783	0.0244207	1.03676	down	-4.5855	0.02533	1.01711	down	1.23142	0.279015	0.691004	unchanged	1.04375	0.0692323	0.975114	unchanged	-1.23142	0.279015	0.691004	unchanged	-0.187674	0.791366	0.181443	unchanged	-1.04375	0.0692323	0.975114	unchanged	0.187674
meta_150	Formononetin-7-O-glucoside (Ononin)	C22H22O9	Flavonoids	Isoflavones	169860	189875	143547	214231	223727	239091	337100	323067	346534	2.83643e+07	3.18996e+07	3.22789e+07	-7.52261	0.00164485	1.07565	down	-7.09472	0.00165231	1.0881	down	-6.52242	0.00166426	1.06617	down	0.427896	0.0306666	1.07445	up	1.0002	0.00162135	1.23552	up	-0.427896	0.0306666	1.07445	down	0.572301	0.000389331	1.20177	up	-1.0002	0.00162135	1.23552	down	-0.572301
meta_154	Isoformononetin	C16H12O4	Flavonoids	Isoflavones	11691.3	6980.93	6925.69	1180.53	573.168	1739.32	558.078	3228.66	2222.22	51959.6	59993.6	57326.3	-2.72531	0.000181225	1.07168	down	-5.59879	0.00152031	1.08765	down	-4.81615	0.000751993	1.0653	down	-2.87348	0.0379848	1.11277	down	-2.09084	0.0357196	1.10467	down	2.87348	0.0379848	1.11277	up	0.782641	0.402417	0.542011	unchanged	2.09084	0.0357196	1.10467	up	-0.782641
meta_156	5-Hydroxy ononin	C22H22O10	Flavonoids	Isoflavones	91689.1	82785.1	71511.7	125833	92497.4	118147	132303	102404	132773	1.62331e+07	1.55822e+07	1.56802e+07	-7.59307	0.000163537	1.07881	down	-7.14114	0.000160488	1.09137	down	-7.01398	0.000160736	1.06938	down	0.451931	0.0757853	0.962262	unchanged	0.579087	0.0358238	1.08883	up	-0.451931	0.0757853	0.962262	unchanged	0.127156	0.507907	0.417934	unchanged	-0.579087	0.0358238	1.08883	down	-0.127156
meta_160	Genistein-8-C-apiosyl(1→6)glucoside*	C26H28O14	Flavonoids	Isoflavones	2.06385e+07	1.96517e+07	2.02736e+07	2.92695e+07	3.23541e+07	2.43941e+07	1.76978e+07	1.88697e+07	1.79687e+07	3.0605e+07	3.10836e+07	2.77306e+07	-0.562129	0.00795438	1.05261	down	-0.0559498	0.688045	0.238119	unchanged	-0.713369	0.00423284	1.05096	down	0.50618	0.0650454	1.06479	unchanged	-0.15124	0.0127927	1.14272	down	-0.50618	0.0650454	1.06479	unchanged	-0.657419	0.0426684	1.11624	down	0.15124	0.0127927	1.14272	up	0.657419
meta_166	4',5,7-Trihydroxyisoflavone-6-methylether-7-O-β-D-xylopyranosyl-(1→6)-β-D-glucopyranoside	C27H30O14	Flavonoids	Isoflavones	19965.7	10450.3	10930.1	158206	115899	156462	58611.2	57688.5	55329.7	3.22137e+06	4.16291e+06	4.40119e+06	-8.15504	0.00835599	1.06141	down	-4.77463	0.00885806	1.07239	down	-6.10157	0.00854551	1.05165	down	3.38041	0.00858534	1.1875	up	2.05347	0.00262558	1.24144	up	-3.38041	0.00858534	1.1875	down	-1.32694	0.0242184	1.1619	down	-2.05347	0.00262558	1.24144	down	1.32694
meta_171	3 '-hydroxypuerarin-4 '-O-deoxyhe -xoside	C27H30O14	Flavonoids	Isoflavones	95944.5	69367.8	80634.6	86839.8	61061.1	79875.1	151252	116558	87104.8	5.59723e+06	5.6449e+06	5.96254e+06	-6.12831	0.000389512	1.0783	down	-6.23904	0.000388684	1.09082	down	-5.59919	0.000305564	1.06881	down	-0.110731	0.607724	0.323973	unchanged	0.529124	0.179322	0.841955	unchanged	0.110731	0.607724	0.323973	unchanged	0.639855	0.136342	0.888087	unchanged	-0.529124	0.179322	0.841955	unchanged	-0.639855
meta_172	4,6-Dimethoxyisoflavone-7-O-glucoside	C23H24O10	Flavonoids	Isoflavones	9	9	9	9	9	9	9	9	9	2.32578e+06	2.45692e+06	2.53054e+06	-18.0472	0.000602854	1.07789	down	-18.0472	0.000602854	1.0904	down	-18.0472	0.000602854	1.06844	down	0	1	0	unchanged	0	1	0	unchanged	0	1	0	unchanged	0	1	0	unchanged	0	1	0	unchanged	0
meta_175	Formononetin 8-C-[β-D-xylopyranosyl-(1→6)]-β-D-glucopyranoside*	C27H30O13	Flavonoids	Isoflavones	68499.2	36551.9	45396.6	67444	74043.4	83544.4	83613.3	79482.4	93313.9	6.9687e+07	6.10699e+07	7.07071e+07	-10.387	0.00206818	1.07474	down	-9.80618	0.00206984	1.08722	down	-9.61786	0.00207049	1.06532	down	0.580866	0.103581	0.924721	unchanged	0.769187	0.0490681	1.08263	up	-0.580866	0.103581	0.924721	unchanged	0.188321	0.168952	0.786392	unchanged	-0.769187	0.0490681	1.08263	down	-0.188321
meta_177	Puerarin xyloside	C26H28O13	Flavonoids	Isoflavones	3.79479e+06	3.54501e+06	2.31867e+06	1.30075e+07	1.32519e+07	1.38217e+07	7.9988e+06	7.04043e+06	8.25864e+06	1.24739e+07	1.31394e+07	1.25947e+07	-1.98401	0.000505041	1.07324	down	0.0690487	0.121552	0.767167	unchanged	-0.713675	0.00110498	1.05451	down	2.05306	0.00026636	1.20889	up	1.27033	0.00177525	1.21533	up	-2.05306	0.00026636	1.20889	down	-0.782724	0.000527484	1.20623	down	-1.27033	0.00177525	1.21533	down	0.782724
meta_182	3'-Methoxydaidzin-4'-O-glucoside	C28H32O15	Flavonoids	Isoflavones	2268.79	1145.08	4516.76	28688.3	20589.9	20767.6	1145.33	2304.18	9046.81	61755.9	109783	110902	-5.15437	0.029545	1.01718	down	-2.01158	0.0452777	0.990306	unchanged	-4.49837	0.028571	1.00512	down	3.14279	0.00918437	1.17222	up	0.655996	0.61183	0.346135	unchanged	-3.14279	0.00918437	1.17222	down	-2.4868	0.0062817	1.14237	down	-0.655996	0.61183	0.346135	unchanged	2.4868
meta_187	Glycitin	C22H22O10	Flavonoids	Isoflavones	20255.6	20124.5	17254.5	18491.8	8508.25	17516.4	89832.6	56412.2	43855.9	1.57515e+07	1.62109e+07	2.17726e+07	-9.86471	0.0114944	1.05487	down	-10.2373	0.0114887	1.06701	down	-8.14295	0.0115473	1.04541	down	-0.372595	0.301017	0.667204	unchanged	1.72176	0.0837549	1.06522	unchanged	0.372595	0.301017	0.667204	unchanged	2.09435	0.0647406	1.0571	unchanged	-1.72176	0.0837549	1.06522	unchanged	-2.09435
meta_190	7,4'-Di-O-methyldaidzein	C17H14O4	Flavonoids	Isoflavones	9	9	9	9	9	9	9	9	9	70003	83966.6	27201.6	-12.7121	0.0715122	0.939138	unchanged	-12.7121	0.0715122	0.950351	unchanged	-12.7121	0.0715122	0.931155	unchanged	0	1	0	unchanged	0	1	0	unchanged	0	1	0	unchanged	0	1	0	unchanged	0	1	0	unchanged	0
meta_191	Sophoricoside	C21H20O10	Flavonoids	Isoflavones	2.9007e+06	2.49494e+06	1.84579e+06	1.9584e+06	2.50059e+06	1.78414e+06	3.78208e+06	3.79885e+06	3.94639e+06	1.97006e+07	1.83826e+07	2.02729e+07	-3.01054	9.00354e-05	1.07617	down	-3.22454	0.00025794	1.08914	down	-2.33983	0.00117947	1.06697	down	-0.214005	0.430798	0.493108	unchanged	0.670711	0.0399291	1.15058	up	0.214005	0.430798	0.493108	unchanged	0.884715	0.0111628	1.18338	up	-0.670711	0.0399291	1.15058	down	-0.884715
meta_192	Pterocarpine	C17H14O5	Flavonoids	Isoflavones	9	9	9	9	9	9	1244.21	2159.47	656.513	27750.5	34791.5	37834.4	-11.8602	0.00787613	1.06243	down	-11.8602	0.00787613	1.07468	down	-4.62773	0.00753118	1.05129	down	0	1	0	unchanged	7.23245	0.0915077	1.05201	unchanged	0	1	0	unchanged	7.23245	0.0915077	1.02437	unchanged	-7.23245	0.0915077	1.05201	unchanged	-7.23245
meta_195	Prunetin-4'-O-glucoside	C22H22O10	Flavonoids	Isoflavones	9	981.75	3640.8	9	9	9	899.644	6103.93	9	200631	224591	195320	-7.06589	0.00168619	1.07497	down	-14.4883	0.00188935	1.08762	down	-6.46744	0.00131143	1.06544	down	-7.42239	0.292934	0.70095	unchanged	0.59845	0.739672	0.223694	unchanged	7.42239	0.292934	0.70095	unchanged	8.02084	0.345236	0.638715	unchanged	-0.59845	0.739672	0.223694	unchanged	-8.02084
meta_205	Genistein-8-C-glucoside	C21H20O10	Flavonoids	Isoflavones	5.24489e+06	8.59105e+06	6.02631e+06	1.2882e+06	1.27435e+06	1.09089e+06	1.55906e+06	1.95421e+06	1.83371e+06	1.93783e+07	1.69359e+07	1.73629e+07	-1.43428	0.00123229	1.05307	down	-3.87698	0.00191067	1.0873	down	-3.32751	0.00177253	1.065	down	-2.44271	0.0328168	1.13852	down	-1.89324	0.0393917	1.15714	down	2.44271	0.0328168	1.13852	up	0.549469	0.0226548	1.10391	up	1.89324	0.0393917	1.15714	up	-0.549469
meta_218	7-Hydroxy-3''-methoxy-isoflavone-7-primeveroside	C27H30O13	Flavonoids	Isoflavones	5879.85	9	6772.8	12313.7	9	13107	9	9	9	529082	486209	503303	-6.90613	0.000446916	1.0778	down	-5.90008	0.000184591	1.09021	down	-15.7794	0.000605438	1.06845	down	1.00605	0.436683	0.498984	unchanged	-8.87329	0.185535	0.884152	unchanged	-1.00605	0.436683	0.498984	unchanged	-9.87934	0.183901	0.86086	unchanged	8.87329	0.185535	0.884152	unchanged	9.87934
meta_221	2'-Hydroxydaidzein	C15H10O5	Flavonoids	Isoflavones	84184	63132	55572.6	9	2326.8	2318.32	9	9	9	55751.5	26629.7	47449.5	0.644057	0.11616	0.763018	unchanged	-4.80198	0.0395508	1.00772	down	-12.2314	0.0378167	0.993116	unchanged	-5.44604	0.0157631	1.17611	down	-12.8754	0.0156498	1.21678	down	5.44604	0.0157631	1.17611	up	-7.4294	0.183505	0.863685	unchanged	12.8754	0.0156498	1.21678	up	7.4294
meta_224	4',5'-Dihydroxy-6,8-dimethoxyisoflavone-7-O-galactoside	C23H24O12	Flavonoids	Isoflavones	2646.78	958.97	2880.5	9	9	9	9	9	9	50107	35387.3	41904.3	-4.29582	0.00984852	1.05539	down	-12.2041	0.0099109	1.07044	down	-12.2041	0.0099109	1.04886	down	-7.90828	0.070756	1.05839	unchanged	-7.90828	0.070756	1.09404	unchanged	7.90828	0.070756	1.05839	unchanged	0	1	0	unchanged	7.90828	0.070756	1.09404	unchanged	0
meta_226	Kakkalide	C28H32O15	Flavonoids	Isoflavones	9	9	9	9	9	9	9	9	9	672911	606552	647693	-16.1232	0.000905131	1.07722	down	-16.1232	0.000905131	1.08976	down	-16.1232	0.000905131	1.06781	down	0	1	0	unchanged	0	1	0	unchanged	0	1	0	unchanged	0	1	0	unchanged	0	1	0	unchanged	0
meta_229	6''-O-Acetylglycitin	C24H24O11	Flavonoids	Isoflavones	3931.03	3807.8	2533.32	2846.84	641.073	4692.15	1878.75	1319.95	1739.32	212560	264765	240166	-6.12615	0.00403986	1.07045	down	-6.4547	0.0038659	1.08287	down	-7.18288	0.00400226	1.0612	down	-0.328553	0.622645	0.325933	unchanged	-1.05674	0.0441091	1.10588	down	0.328553	0.622645	0.325933	unchanged	-0.728182	0.454104	0.504608	unchanged	1.05674	0.0441091	1.10588	up	0.728182
meta_236	Mirificin	C26H28O13	Flavonoids	Isoflavones	1.78535e+06	1.64626e+06	1.70191e+06	6.86573e+06	6.85014e+06	7.69482e+06	4.28503e+06	4.68355e+06	5.74357e+06	5.48231e+06	6.6219e+06	6.77775e+06	-1.87899	0.00739145	1.06233	down	0.181322	0.172876	0.708562	unchanged	-0.360001	0.0806053	0.811659	unchanged	2.06031	0.00221774	1.20871	up	1.51899	0.017396	1.21076	up	-2.06031	0.00221774	1.20871	down	-0.541324	0.0175829	1.10814	down	-1.51899	0.017396	1.21076	down	0.541324
meta_240	Genistein-7-O-galactoside-rhamnose	C27H30O14	Flavonoids	Isoflavones	45183.2	38799.8	34201.5	155226	140811	185064	61048.1	56548.2	76424	9	14122.3	9	3.06315	0.00549488	1.02559	up	5.08845	0.00326756	1.07492	up	3.77832	0.0017911	1.03661	up	2.0253	0.00838898	1.18639	up	0.715167	0.0332351	1.1053	up	-2.0253	0.00838898	1.18639	down	-1.31013	0.0083642	1.16913	down	-0.715167	0.0332351	1.1053	down	1.31013
meta_243	3'-Methoxydaidzein	C16H12O5	Flavonoids	Isoflavones	9	9	9	9	9	9	9	9	9	14098.8	15456.3	13281.9	-10.6317	0.00196881	1.07491	down	-10.6317	0.00196881	1.08745	down	-10.6317	0.00196881	1.06554	down	0	1	0	unchanged	0	1	0	unchanged	0	1	0	unchanged	0	1	0	unchanged	0	1	0	unchanged	0
meta_246	Daidzein-7-O-apiosyl(1→6)glucoside*	C26H28O13	Flavonoids	Isoflavones	2.01269e+06	2.08951e+06	1.94562e+06	2.45525e+07	2.46451e+07	2.33512e+07	7.22781e+06	6.04538e+06	6.08799e+06	5.91449e+07	5.95727e+07	6.84059e+07	-4.95143	0.0024872	1.07386	down	-1.36697	0.00546556	1.07806	down	-3.27275	0.00254181	1.06343	down	3.58446	0.000312683	1.21441	up	1.67868	0.00701275	1.23629	up	-3.58446	0.000312683	1.21441	down	-1.90579	6.64205e-06	1.21882	down	-1.67868	0.00701275	1.23629	down	1.90579
meta_250	2'-Hydoxy-5-methoxyGenistein-O-rhamnosyl-glucoside	C28H32O16	Flavonoids	Isoflavones	20548.2	6591.78	6534.53	20858.1	19838.1	21778.7	7712.3	9924.61	2293.86	3311.86	2210.11	9	2.60605	0.17738	0.757298	unchanged	3.49767	0.000306468	1.08419	up	1.84939	0.156522	0.746091	unchanged	0.891621	0.173969	0.869204	unchanged	-0.756657	0.444016	0.507323	unchanged	-0.891621	0.173969	0.869204	unchanged	-1.64828	0.0196487	1.15925	down	0.756657	0.444016	0.507323	unchanged	1.64828
meta_259	Formononetin 8-C-[β-D-apiofuranosyl-(1→6)]-β-D-glucopyranoside*	C27H30O13	Flavonoids	Isoflavones	9	37913.5	43019.5	132012	169232	97398.1	20747.7	28906.2	26275.9	1.79689e+07	2.42572e+07	2.19288e+07	-9.63046	0.0073025	1.0636	down	-7.33032	0.0073713	1.07576	down	-9.72268	0.00730379	1.05426	down	2.30013	0.0177126	1.10051	up	-0.0922213	0.913983	0.0761491	unchanged	-2.30013	0.0177126	1.10051	down	-2.39235	0.0337404	1.1396	down	0.0922213	0.913983	0.0761491	unchanged	2.39235
meta_273	3'-Hydroxy-daidzein 8-C-apiosyl(1→6)glucoside	C26H28O14	Flavonoids	Isoflavones	9	9	9	9	9	9	9	9	9	780804	766478	1.02448e+06	-16.5394	0.00940275	1.05924	down	-16.5394	0.00940275	1.07143	down	-16.5394	0.00940275	1.04987	down	0	1	0	unchanged	0	1	0	unchanged	0	1	0	unchanged	0	1	0	unchanged	0	1	0	unchanged	0
meta_277	6-Hydroxydaidzein	C15H10O5	Flavonoids	Isoflavones	32490.8	18162.7	9	9	9076.56	12660.2	29716.3	29156.6	24341.7	49526.6	68137	9	-1.21579	0.396405	0.48124	unchanged	-2.43597	0.254231	0.667909	unchanged	-0.49987	0.629443	0.289934	unchanged	-1.22018	0.42025	0.523153	unchanged	0.715919	0.367512	0.619978	unchanged	1.22018	0.42025	0.523153	unchanged	1.9361	0.0186984	1.13301	up	-0.715919	0.367512	0.619978	unchanged	-1.9361
meta_279	Daidzein-7-O-Glucoside-4'-O-Apioside*	C26H28O13	Flavonoids	Isoflavones	2.33746e+06	1.7677e+06	2.02675e+06	2.42161e+07	2.31633e+07	1.96246e+07	6.66604e+06	5.18705e+06	5.64574e+06	5.77463e+07	2.05994e+07	7.32072e+07	-4.62734	0.0899246	0.907382	unchanged	-1.1775	0.211991	0.729924	unchanged	-3.11449	0.103337	0.876755	unchanged	3.44984	0.00420977	1.20402	up	1.51285	0.00686794	1.21872	up	-3.44984	0.00420977	1.20402	down	-1.93699	0.00390347	1.20299	down	-1.51285	0.00686794	1.21872	down	1.93699
meta_59	Procyanidin B1	C30H26O12	Tannins	Proanthocyanidins	6853.38	6679.11	5223.16	4866.38	6017.53	7417.12	3874.41	2947.98	5724.2	9	9	9	9.44015	0.00678362	1.06471	up	9.40475	0.0143441	1.0612	up	8.86012	0.0361775	0.996246	unchanged	-0.0354001	0.875434	0.103414	unchanged	-0.58003	0.111315	0.917368	unchanged	0.0354001	0.875434	0.103414	unchanged	-0.54463	0.15686	0.802646	unchanged	0.58003	0.111315	0.917368	unchanged	0.54463
meta_161	Procyanidin C1	C45H38O18	Tannins	Proanthocyanidins	4141.96	3392.82	3287.71	3054	1972.44	3540.43	9	9	9	938.73	1705.15	1683.21	1.32256	0.004248	1.02153	up	0.985369	0.0728076	0.875173	unchanged	-7.32429	0.029523	1.00917	down	-0.337194	0.249477	0.697559	unchanged	-8.64686	0.00553957	1.2414	down	0.337194	0.249477	0.697559	unchanged	-8.30966	0.0254894	1.16027	down	8.64686	0.00553957	1.2414	up	8.30966
meta_167	Procyanidin B3	C30H26O12	Tannins	Proanthocyanidins	15895.8	21107	15020.9	9289.11	6304.57	8022.49	4462.13	3723.73	6193.13	651.337	1158.43	1424.09	4.00784	0.0124487	1.05056	up	2.86845	0.0116294	1.05579	up	2.15263	0.0279702	0.988931	unchanged	-1.1394	0.0233116	1.11246	down	-1.85521	0.0131517	1.19395	down	1.1394	0.0233116	1.11246	up	-0.715813	0.0546797	0.98331	unchanged	1.85521	0.0131517	1.19395	up	0.715813
[truncated: 19 more columns]
