# Supplementary material for: Comparative analysis of the medicinal and nutritional components of different varieties of Pueraria thomsonii and Pueraria lobata
Source: Front Plant Sci. 2023 Mar 29;14:1115782. doi: 10.3389/fpls.2023.1115782 (PMC10090398; doi:10.3389/fpls.2023.1115782)
Supplement: Supplementary Table 2 — Differential metabolites among the different Pueraria varieties tested in this study. [file Table_2.xlsx]

## Sheet: YS and HS
#ID	name	YS1	YS2	YS3	HS1	HS2	HS3	YS_Mean	HS_Mean	Fold_change	log2FC	Pvalue	VIP	regulated
meta_1	2-Hydroxy-2,3-dihydrogenistein*	9	9	9	7351.34	8346.86	11042	9	8913.41	990.379	9.95184	0.0149845	1.05987	up
meta_3	8-Prenylkaempferol	10983.5	13195.7	9499.78	700.297	1103.52	870.946	11226.3	891.589	0.0794193	-3.65437	0.00995631	1.06865	down
meta_4	Licoisoflavone A*	10983.5	13195.7	9499.78	700.297	1103.52	870.946	11226.3	891.589	0.0794193	-3.65437	0.00995631	1.06865	down
meta_5	3'-Hydroxy-4'-O-methylglabridin	37937.9	38788	38988.3	10878.1	11704.6	12350.9	38571.4	11644.5	0.301895	-1.72788	2.05282e-06	1.09084	down
meta_6	Pinocembrin-7-O-(6''-O-malonyl)glucoside	89708	69135.3	87781.7	31303	20676.6	26162.7	82208.4	26047.4	0.316846	-1.65814	0.00543398	1.05715	down
meta_7	Isoliquiritigenin	250343	226642	234251	19971.3	16542.5	20786.7	237079	19100.2	0.0805647	-3.63371	0.000725246	1.08942	down
meta_8	7-Hydroxy-2',5'-dimethoxyisoflavone	76802.5	105134	99498	9	9	9	93811.4	9	9.59371e-05	-13.3476	0.0084133	1.07354	down
meta_10	Naringenin-7-O-glucoside (Prunin)	2.63231e+06	2.56874e+06	2.84447e+06	66000.2	39166.1	49904.4	2.68184e+06	51690.2	0.0192741	-5.69719	0.000917639	1.08951	down
meta_11	Myricetin-3-O-β-D-glucoside*	622732	541245	794282	1738482	1.61364e+06	1.69844e+06	652753	1.68352e+06	2.57911	1.36687	0.00128982	1.07782	up
meta_12	4'-Hydroxy-5,7-dimethoxyflavanone	1.09325e+07	1.11108e+07	1.29135e+07	3.7599e+07	3.59001e+07	4.33606e+07	1.16523e+07	3.89533e+07	3.34297	1.74113	0.00420167	1.07608	up
meta_13	6,4'-Dimethoxyisoflavone-7-O-glucoside (Wistin)	1.32874e+06	1.55812e+06	1.51772e+06	9	9	9	1.46819e+06	9	6.12999e-06	-17.3157	0.00231053	1.08668	down
meta_15	Chrysoeriol-7-O-glucoside	117082	120478	113383	9	9	9	116981	9	7.69355e-05	-13.666	0.000306667	1.09106	down
meta_16	Isobavachalcone	9	9	9	3975.35	3608.74	3860.49	9	3814.86	423.873	8.72749	0.000808223	1.08997	up
meta_18	Biochanin A*	20365.1	13180.8	21899.7	9	9	9	18481.9	9	0.000486964	-11.0039	0.0205136	1.04825	down
meta_19	6''-O-Acetyldaidzin	6.17411e+06	6.42176e+06	5.16629e+06	328088	403740	284928	5.92072e+06	338919	0.0572428	-4.12676	0.00443277	1.08149	down
meta_20	Aracarpene 2*	56387.3	61793.1	60105.6	5782.03	6178.57	5146.52	59428.7	5702.37	0.0959532	-3.38153	0.000612388	1.08973	down
meta_21	Swertiajaponin	502145	499723	614288	16296	9508.75	12811	538719	12871.9	0.0238936	-5.38723	0.00503035	1.08056	down
meta_23	Formononetin-7-O-(6''-Malonyl)glucoside	9.67723e+06	1.15106e+07	1.337e+07	493872	502642	484599	1.15193e+07	493704	0.042859	-4.54426	0.00921785	1.07181	down
meta_24	Galangin-7-O-glucoside	1.83079e+07	1.83246e+07	2.03311e+07	1.89581e+06	2.10612e+06	1.79823e+06	1.89878e+07	1.93339e+06	0.101822	-3.29587	0.00130616	1.08828	down
meta_25	Neobavaisoflavone	1.25846e+06	1.76762e+06	1.03111e+06	20281	16856.6	28154.1	1.3524e+06	21763.9	0.0160928	-5.95744	0.0257236	1.03758	down
meta_26	Isohemiphloin	2.8414e+06	2.66111e+06	2.57395e+06	211077	242557	259014	2.69216e+06	237549	0.0882376	-3.50246	0.000746825	1.08943	down
meta_27	Naringenin-7-O-Rutinoside-4'-O-glucoside	18374.5	19409.9	25366.2	9	9	9	21050.2	9	0.000427549	-11.1916	0.010551	1.06899	down
meta_28	Licoflavone A	1.61672e+06	2.28094e+06	1.31871e+06	27250.5	30427.1	44798.2	1.73879e+06	34158.6	0.019645	-5.66969	0.0266882	1.0356	down
meta_29	6''-O-Malonylglycitin	4.08215e+07	4.48659e+07	4.29207e+07	1.62163e+06	1.30235e+06	1.45373e+06	4.28694e+07	1.45924e+06	0.0340391	-4.87666	0.000743353	1.08997	down
meta_30	Hesperetin-5,7-di-O-glucoside	7983.53	9	9	39792.9	29773.5	41847.5	2667.18	37138	13.9241	3.79951	0.00247243	1.05513	up
meta_31	8-Methoxy ononin	1.2571e+06	1.32183e+06	1.39861e+06	9	9	9	1.32585e+06	9	6.78812e-06	-17.1686	0.000950252	1.08964	down
meta_32	Gancaonin G	87779.7	93720.7	96795.3	9	9	9	92765.2	9	9.70191e-05	-13.3314	0.000812816	1.08994	down
meta_34	Licoflavone C	33356.5	48765.8	25989.3	9	1396.53	1568.17	36037.2	991.234	0.0275059	-5.18412	0.0341529	1.0192	down
meta_35	Dihydrocharcone-4'-O-glucoside	31169.7	29907.8	24346.7	9	9	9	28474.8	9	0.000316069	-11.6275	0.00537766	1.08012	down
meta_36	Kaempferol-3-O-(6''-malonyl)galactoside*	974440	922527	759175	63240.3	35466.5	30004.1	885381	42903.6	0.0484578	-4.36713	0.0049771	1.07875	down
meta_37	Hesperetin-3'-O-glucuronide	22809	27477.8	23935.2	9	9	9	24740.6	9	0.000363774	-11.4247	0.0032194	1.08472	down
meta_38	4',7-Dihydroxy-3'-methoxyisoflavone 8-C-[β-D-apiofuranosyl-(1→6)]-β-D-glucopyranoside	3.33467e+06	3.51107e+06	3.74168e+06	140180	122137	142236	3.52914e+06	134851	0.0382108	-4.70988	0.00116894	1.08908	down
meta_40	Daidzein-7-O-(2''-benzoyl)rhamnoside	2.39901e+07	2.36548e+07	2.56272e+07	5.00268e+06	5.41164e+06	5.54133e+06	2.4424e+07	5.31855e+06	0.217759	-2.1992	0.000504916	1.08933	down
meta_41	Formononetin (7-Hydroxy-4'-methoxyisoflavone)	468480	476021	448220	9	9	9	464240	9	1.93865e-05	-15.6546	0.000319566	1.09104	down
meta_42	Phloretin-2'-O-glucoside (Phlorizin)	35850.5	36908.8	27819.3	11079.5	6539.62	6456.07	33526.2	8025.06	0.239367	-2.06271	0.00407152	1.05798	down
meta_43	6''-O-Malonylgenistin	2.42169e+07	2.59559e+07	2.63203e+07	4.39164e+06	5.27849e+06	4.30087e+06	2.54977e+07	4.657e+06	0.182644	-2.4529	0.000122795	1.08912	down
meta_44	3,5,7-Trihydroxyflavanone (Pinobanksin)	60021.3	54273.1	58733.6	42276.6	37446.1	38518.6	57676	39413.8	0.683365	-0.549271	0.00147647	1.05939	down
meta_46	6-C-MethylKaempferol-3-glucoside	1.25195e+06	1.40422e+06	1.35828e+06	9	9	9	1.33815e+06	9	6.7257e-06	-17.1819	0.00113363	1.08924	down
meta_47	Daidzein	4.76265e+06	5.31154e+06	4.9535e+06	1.51653e+06	1.47966e+06	1.33978e+06	5.00923e+06	1.44532e+06	0.288531	-1.7932	0.000805882	1.08682	down
meta_48	Apigenin-6-C-glucoside (Isovitexin)*	2.78645e+07	2.42839e+07	2.38652e+07	1.18781e+06	1.27652e+06	1.42418e+06	2.53379e+07	1.29617e+06	0.0511555	-4.28897	0.00270882	1.0857	down
meta_49	Apigenin-8-C-Glucoside (Vitexin)*	2.78645e+07	2.42839e+07	2.38652e+07	1.18781e+06	1.27652e+06	1.42418e+06	2.53379e+07	1.29617e+06	0.0511555	-4.28897	0.00270882	1.0857	down
meta_50	2,4,4'-trihydroxychalcone	242049	241198	232007	18138.1	19384.5	20931.2	238418	19484.6	0.0817246	-3.61309	9.5031e-05	1.09123	down
meta_51	Orientin-7-O-arabinoside	304185	268156	241491	16617.3	4668.16	6832.57	271277	9372.69	0.0345502	-4.85516	0.00359693	1.08101	down
meta_52	Butin-7-O-glucoside	3.44968e+06	3.34103e+06	3.3051e+06	72642.7	78302.9	59620.4	3.36527e+06	70188.7	0.0208568	-5.58334	0.000139445	1.09135	down
meta_53	Apigenin-7-O-glucoside(Cosmosiin)*	1.56211e+07	1.99771e+07	1.59302e+07	1.2802e+06	1.79592e+06	892669	1.71761e+07	1.32293e+06	0.0770216	-3.69859	0.00628639	1.07445	down
meta_54	Apigenin-4'-O-glucoside*	1.59017e+07	2.04303e+07	1.79428e+07	2.944e+06	2.58385e+06	1.6914e+06	1.80916e+07	2.40642e+06	0.133013	-2.91036	0.00423805	1.07564	down
meta_55	7,4'-Dihydroxyflavone	120449	92214.7	83309.2	9	9	9	98657.7	9	9.12245e-05	-13.4202	0.0126348	1.06472	down
meta_56	3'-Hydroxypuerarin	2.52528e+07	2.58649e+07	2.70414e+07	20805.7	13420.5	25146.6	2.6053e+07	19790.9	0.000759641	-10.3624	0.000405966	1.09083	down
meta_57	Puerarin-7-O-glucoside*	4.44029e+07	4.6546e+07	4.44203e+07	956499	993968	631058	4.51231e+07	860508	0.0190702	-5.71253	0.000184634	1.09115	down
meta_58	3,9-Dihydroxypterocarpan	477437	473346	474519	37187.5	35183.3	40034.5	475100	37468.4	0.0788642	-3.66449	2.81015e-09	1.09169	down
meta_59	Procyanidin B1	9	9	9	4866.38	6017.53	7417.12	9	6100.35	677.816	9.40475	0.0143441	1.0612	up
meta_60	Puerarin-4'-O-glucoside	4.15422e+06	3.58723e+06	4.14759e+06	30417.3	21295.6	36164.7	3.96301e+06	29292.5	0.00739148	-7.07992	0.00226363	1.08678	down
meta_61	Apigenin; 4',5,7-Trihydroxyflavone	151112	153315	158918	39551.4	48350.8	43266.4	154448	43722.9	0.283091	-1.82066	6.09876e-06	1.0896	down
meta_62	Diosmetin-7-O-galactoside*	1.10573e+06	1.10042e+06	1.40635e+06	9	9	9	1.20417e+06	9	7.47405e-06	-17.0297	0.00697612	1.07661	down
meta_63	Diosmetin-7-O-glucoside*	1.10573e+06	1.10042e+06	1.40635e+06	9	9	9	1.20417e+06	9	7.47405e-06	-17.0297	0.00697612	1.07661	down
meta_64	Pratensein	14770.8	13613	16002.6	9	9	9	14795.5	9	0.000608295	-10.6829	0.00216997	1.08699	down
meta_65	3'-O-Methyltricetin-5-O-glucoside*	56776.9	57564.5	45856.2	9	24699.2	9	53399.2	8239.07	0.154292	-2.69627	0.0181266	1.01339	down
meta_66	4-Hydroxychalcone	29103.5	35655.5	35203.5	9	9	9	33320.8	9	0.000270101	-11.8542	0.00399822	1.08302	down
meta_67	Taxifolin-3'-O-glucoside	33565.4	31052.4	28140.2	9	9	9	30919.3	9	0.00029108	-11.7463	0.00256188	1.08619	down
meta_68	Calycosin	135839	140008	142173	12971.6	3893.71	4664.48	139340	7176.59	0.0515042	-4.27916	1.32223e-05	1.09025	down
meta_69	Acacetin-7-O-glucoside (Tilianin)*	4.53923e+06	5.02954e+06	4.10802e+06	9	9	9	4.55893e+06	9	1.97415e-06	-18.9503	0.00339219	1.08437	down
meta_71	Apigenin-8-C-Arabinoside*	103571	87462.1	108003	56112.3	34995.4	39604.4	99678.6	43570.7	0.437112	-1.19393	0.00330729	1.04017	down
meta_73	Genistein-7-O-Glucoside (Genistin)	2.98586e+06	3.323e+06	3.19585e+06	157763	150816	126204	3.16824e+06	144927	0.0457439	-4.45028	0.000959395	1.0894	down
meta_74	3'-Methoxypuerarin	1.76662e+07	1.71193e+07	1.89734e+07	138649	94829.2	127713	1.79196e+07	120397	0.00671873	-7.2176	0.000947929	1.08963	down
meta_75	Apigenin-6-C-arabinoside*	122301	108787	92574.6	39318.6	42648.7	43806.6	107888	41924.6	0.388595	-1.36366	0.0147948	1.0557	down
meta_76	6,7,8-Tetrahydroxy-5-methoxyflavone	10477.5	10807.9	10215.4	9	9	9	10500.3	9	0.000857119	-10.1882	0.000266842	1.09115	down
meta_77	Apigenin-7-O-neohesperidoside (Rhoifolin)*	9	9	9	123569	112650	139544	9	125255	13917.2	13.7646	0.00386521	1.0834	up
meta_78	Tangeretin (4',5,6,7,8-Pentamethoxyflavone)	64428.8	72405.9	66927.1	52112.6	43340.7	46860.1	67920.6	47437.8	0.69843	-0.517812	0.00420488	1.03398	down
meta_79	Apigenin-7-O-(6''-malonyl)glucoside	4.07623e+06	3.74378e+06	3.60422e+06	572675	849130	494591	3.80808e+06	638799	0.167748	-2.57563	8.93632e-05	1.08506	down
meta_80	Naringenin-7-O-Rutinoside(Narirutin)	104068	117308	120209	461228	470328	369605	113862	433720	3.80919	1.92948	0.00872455	1.06969	up
meta_82	Licoflavonol*	13289.5	16181.2	10101.3	9	9	9	13190.7	9	0.0006823	-10.5173	0.0172835	1.05497	down
meta_83	3'-Methoxy-6''-O-xylosylpuerarin	5.9787e+07	6.29126e+07	6.27097e+07	1.02734e+06	1.20243e+06	1.30759e+06	6.18031e+07	1.17912e+06	0.0190786	-5.7119	0.000255091	1.09111	down
meta_84	3'-Hydroxy-6''-O-xylosylpuerarin	3.53134e+07	3.62952e+07	3.9171e+07	49921	41506.2	51807	3.69265e+07	47744.7	0.00129297	-9.5951	0.000983545	1.08956	down
meta_86	Glyceollin III	5771.49	9379.51	4869.95	9	9	9	6673.65	9	0.00134859	-9.53433	0.0401766	1.00891	down
meta_87	6''-O-α-D-Glucopyranosylpuerarin	2.4552e+06	3.03997e+06	2.32886e+06	29615.1	30212.3	29796.4	2.60801e+06	29874.6	0.0114549	-6.44789	0.00714077	1.07631	down
meta_88	Glisoflavone	9	9	9	7667.3	10951.8	8447.38	9	9022.17	1002.46	9.96933	0.0118686	1.06624	up
meta_89	Glabranine	14000.1	15740.4	14057.1	1511.85	2696.3	3417.95	14599.2	2542.03	0.174121	-2.52183	0.000111603	1.08227	down
meta_92	Luteolin-8-C-glucoside (Orientin)	3.07247e+06	2.3843e+06	2.63114e+06	26927	15549.7	34976.5	2.69597e+06	25817.7	0.00957641	-6.7063	0.00560494	1.07955	down
meta_94	Kaempferol-3-O-sophoroside	24994.1	28138.3	25762.2	77233.1	74187.7	84068.6	26298.2	78496.4	2.98486	1.57766	0.00142586	1.08431	up
meta_95	Myricetin-3-O-galactoside*	602146	523631	573840	2.13095e+06	1.67652e+06	1.53019e+06	566539	1.77922e+06	3.14051	1.651	0.0201501	1.04535	up
meta_97	Licoagrochalcone D*	14068.4	17860.4	11631.1	1531.48	1420.03	928.029	14519.9	1293.18	0.0890622	-3.48904	0.017433	1.05256	down
meta_99	Kaempferol-7-O-glucoside*	111206	102207	91326.7	9	9	9	101580	9	8.86002e-05	-13.4623	0.00318646	1.08484	down
meta_100	Licoisoflavanone*	14028.9	18568	10520.1	1141.83	1476	1063.31	14372.3	1227.05	0.0853757	-3.55003	0.0296886	1.02888	down
meta_102	4',5-Dihydroxyisoflavone-7-O-galactoside	1.94374e+07	1.81134e+07	1.75474e+07	1.94486e+06	1.77675e+06	1.73288e+06	1.8366e+07	1.81817e+06	0.0989961	-3.33648	0.00100252	1.08923	down
meta_103	Bavachin	476567	603877	368884	2025.98	2867.23	2497.71	483109	2463.64	0.00509955	-7.61541	0.0193861	1.05061	down
meta_104	Pelargonidin-3-O-glucoside	551331	563351	648709	9	9	9	587797	9	1.53114e-05	-15.995	0.0027086	1.08581	down
meta_105	Liquiritigenin	95518.3	113007	94224.7	23437.6	16018.7	17616.1	100917	19024.1	0.188513	-2.40726	0.00229658	1.07839	down
meta_106	Kaempferol-3-O-(2''-O-acetyl)glucuronide	1.50546e+06	1.56124e+06	1.42099e+06	9	9	9	1.4959e+06	9	6.01646e-06	-17.3427	0.00074185	1.09012	down
meta_107	6''-O-Acetylgenistin	210177	216617	206737	23208.9	33236.5	24636.1	211177	27027.1	0.127984	-2.96597	1.83716e-06	1.09057	down
meta_108	Isovitexin-8-O-xyloside	1.74856e+06	1.60651e+06	1.27905e+06	2.54546e+06	2.46983e+06	2.55382e+06	1.5447e+06	2.52304e+06	1.63335	0.707831	0.0167813	1.04863	up
meta_111	Prunetin-5-O-glucoside	5.00095e+06	4.62351e+06	5.33044e+06	9	9	9	4.98496e+06	9	1.80543e-06	-19.0792	0.00167428	1.08807	down
meta_112	6''-O-Malonyldaidzin	8.46943e+06	9.38613e+06	9.08853e+06	1.89179e+06	1.51814e+06	1.46732e+06	8.98136e+06	1.62575e+06	0.181014	-2.46583	0.000178353	1.08808	down
meta_113	Biochanin A-7-O-glucoside (Sissotrin)	4.45345e+06	4.05196e+06	4.599e+06	9	9	9	4.36814e+06	9	2.06037e-06	-18.8887	0.00139941	1.08867	down
meta_114	3',4',7-Trihydroxyflavone	115299	128822	125320	35889.8	43265.6	32727.1	123147	37294.2	0.302843	-1.72336	0.000113745	1.08406	down
meta_115	Naringenin-7-O-Neohesperidoside(Naringin)	207665	203637	237699	706986	666091	548123	216334	640400	2.96024	1.56572	0.00958506	1.06377	up
meta_116	Genistein 8-C-glucoside	346720	327336	399487	44748.3	36707.6	44317.5	357848	41924.5	0.117157	-3.09348	0.00416682	1.08152	down
meta_118	Sakuranin	6300.2	8119.89	8080.52	9	9	9	7500.2	9	0.00119997	-9.70279	0.00635629	1.07794	down
meta_119	5,7,2'-Trhiyroxy-8-methoxyflavone*	46709	48281.5	54481.6	4767.7	5316.84	2299.45	49824	4128	0.0828516	-3.59333	0.000854502	1.085	down
meta_120	Isosakuranetin-7-O-glucoside (Isosakuranin)	137565	134890	165855	9	9	9	146103	9	6.16003e-05	-13.9867	0.00456601	1.08179	down
meta_121	3 '-hydroxy-4'-O-glucosylpuerarin	661084	835950	601958	12427.5	9	6776.94	699664	6404.47	0.00915363	-6.77144	0.00996511	1.06993	down
meta_123	Puerarin (7,4'-Dihydroxy-8-C-glucosylisoflavone)	4.03876e+07	4.68477e+07	4.66704e+07	9.69902e+06	1.32616e+07	1.00132e+07	4.46352e+07	1.09913e+07	0.246247	-2.02182	0.000715475	1.08067	down
meta_124	Daidzein-7-O-glucoside(Daidzin)*	6.42919e+06	7.99532e+06	7.95035e+06	646274	577106	571006	7.45829e+06	598128	0.0801965	-3.64032	0.00549967	1.07958	down
meta_125	Licochalcone D*	15130.9	16781.9	13603.6	1030.84	2206.84	1175.25	15172.1	1470.98	0.0969528	-3.36657	0.00155825	1.08054	down
meta_126	(E)-7-O-β-D-glucopyranoside-5-hydroxy-3-(4'-hydroxybenzylidene)-chroman-4-one	909735	906260	963150	52843.7	78699.2	52592.9	926382	61378.6	0.0662563	-3.9158	4.47724e-05	1.09052	down
meta_127	Isobavachalcone D	49695	58212.1	59380.8	29135.1	29425.8	25883.3	55762.7	28148.1	0.504784	-0.986262	0.00626779	1.06255	down
meta_128	6,7-Dihydroxyflavone	1.97876e+06	2.11923e+06	2.4406e+06	645037	819264	755601	2.17953e+06	739967	0.339508	-1.55848	0.00429081	1.06991	down
meta_130	Luteolin-3'-O-glucoside*	423339	461735	356521	15325.7	18894	18894	413865	17704.5	0.0427785	-4.54697	0.00590787	1.07882	down
meta_131	Delphinidin-3-O-sambubioside	21295.3	19341.3	21151.9	2687.58	3304.35	2905.25	20596.2	2965.73	0.143994	-2.79592	0.000587373	1.08874	down
meta_133	4′-Methoxypuerarin	4.84975e+07	5.32312e+07	5.61677e+07	9	9	9	5.26321e+07	9	1.70998e-07	-22.4795	0.00179737	1.08779	down
meta_134	Dihydrokaempferol-3-O-glucoside	86281.1	113558	57973.1	19253.6	9	9	85937.3	6423.85	0.0747504	-3.74177	0.0257131	1.00133	down
meta_135	Kaempferol-3-O-glucoside (Astragalin)*	459236	419406	511697	22942.9	24694.2	19975.9	463446	22537.7	0.0486306	-4.36199	0.00358078	1.08376	down
meta_136	Isoliquiritin	2.42473e+06	2.48332e+06	2.46095e+06	19581.6	17877.2	18579.3	2.45634e+06	18679.4	0.00760457	-7.03892	4.8375e-05	1.09162	down
meta_137	Hispidulin-8-C-(2''-O-xylosyl)glucoside	416105	510725	387435	9	9	9	438088	9	2.05438e-05	-15.5709	0.00715246	1.07628	down
meta_139	Tricin-7-O-saccharic acid	152541	142748	128333	3057.24	7561.43	6378.62	141207	5665.76	0.0401237	-4.6394	0.00199035	1.08571	down
meta_140	Phloretin-4'-O-glucoside (Trilobatin)	110262	114661	128329	9	9	9	117750	9	7.64329e-05	-13.6754	0.00212742	1.08707	down
meta_141	Isovitexin-7-O-glucoside(Saponarin)	115570	139870	124319	5424.16	6097.52	4524.8	126586	5348.82	0.0422545	-4.56475	0.00331054	1.08426	down
meta_142	Naringenin-7-O-(6''-malonyl)glucoside	1.99388e+06	1.82979e+06	1.67511e+06	132989	153385	123252	1.83293e+06	136542	0.074494	-3.74673	0.00271965	1.08534	down
meta_145	3'-Hydroxyl-4'-methyldaidzin	51238.5	75673.8	96290.9	11278.7	6954.49	11247.1	74401.1	9826.78	0.132079	-2.92053	0.0369389	1.01151	down
meta_146	Aracarpene 1*	53747.1	65657.8	67098.3	5406.7	4679.58	4218.87	62167.7	4768.39	0.0767019	-3.70459	0.00514862	1.07994	down
meta_147	Genistein	180849	186103	177270	46850.2	56429.4	53386.5	181407	52222	0.287872	-1.7965	4.97295e-06	1.08982	down
meta_148	Calycosin-7-O-glucoside	9.54081e+06	1.32659e+07	1.40005e+07	22531.5	35693.4	9710.72	1.22691e+07	22645.2	0.00184571	-9.0816	0.0124684	1.06493	down
meta_149	Daidzein-4'-O-glucoside*	2.06875e+06	3.58082e+06	2.7576e+06	81166.1	237458	80191.1	2.80239e+06	132938	0.0474374	-4.39783	0.0244207	1.03676	down
meta_150	Formononetin-7-O-glucoside (Ononin)	2.83643e+07	3.18996e+07	3.22789e+07	214231	223727	239091	3.08476e+07	225683	0.00731606	-7.09472	0.00165231	1.0881	down
meta_151	Farrerol-7-O-glucoside	43984.4	55586.2	43228.5	9	9	9	47599.7	9	0.000189077	-12.3687	0.00698769	1.07663	down
meta_152	Chrysin-8-C-glucoside	7.01276e+06	7.38194e+06	7.03518e+06	541287	404049	499331	7.1433e+06	481555	0.0674136	-3.89082	8.17379e-05	1.09094	down
meta_153	Chrysoeriol-7-O-(6''-acetyl)glucoside	403456	451047	400947	17710.8	19310.3	17100.5	418483	18040.5	0.0431093	-4.53586	0.00162771	1.08812	down
meta_154	Isoformononetin	51959.6	59993.6	57326.3	1180.53	573.168	1739.32	56426.5	1164.34	0.0206346	-5.59879	0.00152031	1.08765	down
meta_155	Schaftoside*	23139.9	34689.9	41455.9	9	9	9	33095.2	9	0.000271943	-11.8444	0.025138	1.03872	down
meta_156	5-Hydroxy ononin	1.62331e+07	1.55822e+07	1.56802e+07	125833	92497.4	118147	1.58318e+07	112159	0.00708439	-7.14114	0.000160488	1.09137	down
meta_157	Orientin-2''-O-xyloside	836258	721873	843987	37483.8	42515.9	30922.7	800706	36974.1	0.0461769	-4.43668	0.00250786	1.0859	down
meta_159	Tricin-5-O-Glucoside	1.7519e+06	1.77728e+06	1.94556e+06	330356	299506	291410	1.82491e+06	307090	0.168277	-2.57109	0.00112995	1.0881	down
meta_162	Patuletin-3-O-glucoside	9	9	9	15312.1	20939.9	24096.6	9	20116.2	2235.13	11.1261	0.015936	1.05787	up
meta_163	Kaempferol-3-O-galactoside (Trifolin)*	93449.5	135538	122483	9639.64	8611.69	3930.57	117157	7393.97	0.0631117	-3.98595	0.0113763	1.06418	down
meta_164	Epicatechin glucoside*	262828	248496	202954	9	9	9	238092	9	3.78005e-05	-14.6912	0.00569861	1.07943	down
meta_165	Garbanzol	17567.3	15382	10984.1	1051.09	1946.14	1186.34	14644.5	1394.52	0.0952254	-3.39251	0.018976	1.04714	down
meta_166	4',5,7-Trihydroxyisoflavone-6-methylether-7-O-β-D-xylopyranosyl-(1→6)-β-D-glucopyranoside	3.22137e+06	4.16291e+06	4.40119e+06	158206	115899	156462	3.92849e+06	143522	0.0365338	-4.77463	0.00885806	1.07239	down
meta_167	Procyanidin B3	651.337	1158.43	1424.09	9289.11	6304.57	8022.49	1077.95	7872.06	7.30278	2.86845	0.0116294	1.05579	up
meta_168	Chrysoeriol-7-O-(6''-malonyl)glucoside	3.232e+06	3.25675e+06	3.47762e+06	186137	221912	222034	3.32212e+06	210028	0.0632209	-3.98345	0.000485717	1.09031	down
meta_169	Persicoside	74422.1	82085.6	72615.2	2089.64	3102.94	2678.52	76374.3	2623.7	0.0343532	-4.86341	0.00140529	1.08833	down
meta_171	3 '-hydroxypuerarin-4 '-O-deoxyhe -xoside	5.59723e+06	5.6449e+06	5.96254e+06	86839.8	61061.1	79875.1	5.73489e+06	75925.3	0.0132392	-6.23904	0.000388684	1.09082	down
meta_172	4,6-Dimethoxyisoflavone-7-O-glucoside	2.32578e+06	2.45692e+06	2.53054e+06	9	9	9	2.43775e+06	9	3.69194e-06	-18.0472	0.000602854	1.0904	down
meta_173	Gallocatechin-(4α→8)-gallocatechin	93005.8	110248	129552	9	9	9	110935	9	8.11285e-05	-13.5894	0.00893378	1.07242	down
meta_174	Liquiritigenin-7,4'-O-diglucoside	995022	862107	1.02605e+06	9	9	9	961059	9	9.36467e-06	-16.7043	0.00272594	1.0858	down
meta_175	Formononetin 8-C-[β-D-xylopyranosyl-(1→6)]-β-D-glucopyranoside*	6.9687e+07	6.10699e+07	7.07071e+07	67444	74043.4	83544.4	6.71547e+07	75010.6	0.00111698	-9.80618	0.00206984	1.08722	down
meta_179	Orientin-2''-O-galactoside	49052.8	30861.5	46874.6	9	9	9	42263	9	0.000212952	-12.1972	0.0179297	1.05361	down
meta_180	3',5',5,7-Tetrahydroxy-4'-methoxyflavanone-3'-O-glucoside	639076	695114	813818	2.08291e+06	1.88868e+06	1.95957e+06	716003	1.97705e+06	2.76123	1.46531	8.5159e-05	1.08376	up
meta_181	7-O-methylpseudobaptigenin	9	9	9	3301.15	6302.63	5034.64	9	4879.47	542.164	9.08258	0.0304522	1.02815	up
meta_183	Luteolin-7-O-(6''-malonyl)glucoside	625922	569258	514338	41949.5	33414.8	33739.2	569839	36367.8	0.0638212	-3.96982	0.00342471	1.08383	down
meta_184	Wogonin (5,7-Dihydroxy-8-Methoxyflavone)*	19174.1	14149.6	20459.4	9	9	9	17927.7	9	0.000502017	-10.96	0.0113469	1.06736	down
meta_185	Naringenin-6-C-Glucoside	326805	266491	250712	34734.5	39494	26272.4	281336	33500.3	0.119076	-3.07005	0.00734873	1.07267	down
meta_186	Kaempferol-3,7-O-diglucoside	15493.1	13073.8	9402.37	9	9	9	12656.4	9	0.000711102	-10.4577	0.0190409	1.05138	down
meta_187	Glycitin	1.57515e+07	1.62109e+07	2.17726e+07	18491.8	8508.25	17516.4	1.79117e+07	14838.8	0.000828445	-10.2373	0.0114887	1.06701	down
meta_189	Acacetin-7-O-galactoside*	4.92863e+06	5.02527e+06	5.28833e+06	9	9	9	5.08074e+06	9	1.77139e-06	-19.1067	0.000447176	1.09074	down
meta_191	Sophoricoside	1.97006e+07	1.83826e+07	2.02729e+07	1.9584e+06	2.50059e+06	1.78414e+06	1.9452e+07	2.08104e+06	0.106983	-3.22454	0.00025794	1.08914	down
meta_192	Pterocarpine	27750.5	34791.5	37834.4	9	9	9	33458.8	9	0.000268987	-11.8602	0.00787613	1.07468	down
meta_193	Apigenin-7-O-(6''-acetyl)glucoside	197137	220667	184075	21216.6	22915	20531.8	200626	21554.4	0.107436	-3.21845	0.00343817	1.08399	down
meta_195	Prunetin-4'-O-glucoside	200631	224591	195320	9	9	9	206847	9	4.35104e-05	-14.4883	0.00188935	1.08762	down
meta_199	Chrysoeriol-7-O-rutinoside	238027	311913	464933	9	9	9	338291	9	2.66043e-05	-15.198	0.0368693	1.01526	down
meta_201	3',7-dihydroxy-4'-methoxyflavone	425841	492186	504399	12502.4	9580.59	39350.3	474142	20477.8	0.0431891	-4.53319	0.000950496	1.08447	down
meta_203	Apigenin-7-O-(6''-p-Coumaryl)glucoside	9	9	9	133781	98569.5	125180	9	119177	13241.9	13.6928	0.00781741	1.07487	up
meta_205	Genistein-8-C-glucoside	1.93783e+07	1.69359e+07	1.73629e+07	1.2882e+06	1.27435e+06	1.09089e+06	1.78924e+07	1.21781e+06	0.0680631	-3.87698	0.00191067	1.0873	down
meta_206	Hispidulin-8-C-glucoside	1.55178e+06	1.52687e+06	1.55364e+06	24449.8	37519	36571.6	1.5441e+06	32846.8	0.0212725	-5.55487	8.55551e-07	1.09164	down
meta_208	Kaempferol-4'-O-glucoside*	298056	228116	224888	20865.4	31628.4	25983.4	250354	26159.1	0.104489	-3.25858	0.0101766	1.06745	down
meta_209	Gnetifolin B*	78661.5	85411.5	65065.1	4998.75	4591.16	5628.2	76379.4	5072.7	0.0664146	-3.91236	0.00685593	1.07666	down
meta_213	kaempferol-3-O-α-rhamnopyranosyl-(1→2)-[α-rhamnopyranosyl-(1→6)]-β-galactopyranoside-7-O-α-rhamnopyranoside	14354.7	8578.19	10532.7	9	9	9	11155.2	9	0.000806797	-10.2755	0.0223869	1.04448	down
meta_215	Yuanhuanin	867440	763976	906728	10934.5	10954.5	21340.1	846048	14409.7	0.0170317	-5.87563	0.00247137	1.086	down
meta_216	Acacetin*	14408.7	16014.8	13946.4	9	9	9	14790	9	0.00060852	-10.6824	0.00179345	1.08783	down
meta_217	Liquiritigenin-4'-O-Glucoside (Liquiritin)	3.39082e+06	2.78996e+06	3.32552e+06	69874.7	121721	92513.7	3.16877e+06	94703.2	0.0298865	-5.06436	0.00363784	1.08341	down
meta_218	7-Hydroxy-3''-methoxy-isoflavone-7-primeveroside	529082	486209	503303	12313.7	9	13107	506198	8476.57	0.0167456	-5.90008	0.000184591	1.09021	down
meta_219	Quercetagetin-7-O-glucoside(Quercetagitrin)	592931	718020	660843	2.20813e+06	1.8843e+06	1.83123e+06	657265	1.97456e+06	3.0042	1.58698	0.00461871	1.07305	up
meta_221	2'-Hydroxydaidzein	55751.5	26629.7	47449.5	9	2326.8	2318.32	43276.9	1551.37	0.0358476	-4.80198	0.0395508	1.00772	down
meta_223	Diosmetin-8-C-(2''-O-arabinosyl)glucoside	192583	177351	242694	61865.8	37802.8	53198.2	204209	50955.6	0.249527	-2.00273	0.00951101	1.05301	down
meta_224	4',5'-Dihydroxy-6,8-dimethoxyisoflavone-7-O-galactoside	50107	35387.3	41904.3	9	9	9	42466.2	9	0.000211933	-12.2041	0.0099109	1.07044	down
meta_225	Tricin-7-O-Glucoside	50107	35387.3	41904.3	9	9	9	42466.2	9	0.000211933	-12.2041	0.0099109	1.07044	down
meta_226	Kakkalide	672911	606552	647693	9	9	9	642385	9	1.40103e-05	-16.1232	0.000905131	1.08976	down
meta_227	Hesperetin-7-O-neohesperidoside(Neohesperidin)*	5069.75	9	9	26735.3	14579.6	19700.7	1695.92	20338.6	11.9927	3.58408	0.0193033	1.00678	up
meta_228	Hesperetin-7-O-rutinoside (Hesperidin)*	5069.75	9	9	26735.3	14579.6	19700.7	1695.92	20338.6	11.9927	3.58408	0.0193033	1.00678	up
meta_229	6''-O-Acetylglycitin	212560	264765	240166	2846.84	641.073	4692.15	239163	2726.69	0.0114009	-6.4547	0.0038659	1.08287	down
meta_230	Dihydromyricetin-3-O-glucoside	49198.1	50820.1	39957.1	9	9	9	46658.4	9	0.000192891	-12.3399	0.00521859	1.08045	down
meta_231	Apigenin-6,8-di-C-arabinoside*	55450.7	63006.3	88309.1	4843.57	4754.45	3857.03	68922	4485.02	0.0650738	-3.94178	0.0228674	1.04312	down
meta_232	Apigenin-6-C-arabinoside-8-C-xyloside*	55450.7	63006.3	88309.1	4843.57	4754.45	3857.03	68922	4485.02	0.0650738	-3.94178	0.0228674	1.04312	down
meta_234	Mearnsetin-3-O-glucoside	47511.5	52662.8	55933.7	26008.6	27799.9	24399.6	52036	26069.4	0.500987	-0.997155	0.0038344	1.0698	down
meta_235	Apigenin-6-C-xyloside-8-C-arabinoside	202122	168006	168299	9	9	4006	179476	1341.33	0.00747362	-7.06398	0.00362598	1.08292	down
meta_240	Genistein-7-O-galactoside-rhamnose	9	14122.3	9	155226	140811	185064	4713.45	160367	34.0233	5.08845	0.00326756	1.07492	up
meta_241	Chrysoeriol-6-C-glucoside-4'-O-glucoside	38591.9	34716.3	37516.3	6407	1766.78	4794.29	36941.5	4322.69	0.117014	-3.09524	6.35852e-05	1.08526	down
meta_242	isocarlinoside*	44786.8	28641.1	37066.8	1586.17	3984.46	783.622	36831.6	2118.08	0.0575072	-4.12011	0.014574	1.05291	down
meta_243	3'-Methoxydaidzein	14098.8	15456.3	13281.9	9	9	9	14279	9	0.000630295	-10.6317	0.00196881	1.08745	down
meta_246	Daidzein-7-O-apiosyl(1→6)glucoside*	5.91449e+07	5.95727e+07	6.84059e+07	2.45525e+07	2.46451e+07	2.33512e+07	6.23745e+07	2.41829e+07	0.387706	-1.36697	0.00546556	1.07806	down
meta_247	5,7-Dihydroxy-4-methoxyflavone-3-O-xylose-(1-6)-glucose	94618.5	78364.8	86586.9	9	9	9	86523.4	9	0.000104018	-13.2309	0.00292856	1.08538	down
meta_248	Chrysoeriol-8-C-glucoside (Scoparin)	1.33538e+06	1.18525e+06	1.62536e+06	40598.5	27328.8	32579.1	1.382e+06	33502.1	0.0242418	-5.36636	0.00900401	1.07218	down
meta_249	Quercetin-3-O-galactoside (Hyperin)*	49300.5	38994.8	27630.3	9	9	9	38641.9	9	0.000232908	-12.068	0.025251	1.03868	down
meta_250	2'-Hydoxy-5-methoxyGenistein-O-rhamnosyl-glucoside	3311.86	2210.11	9	20858.1	19838.1	21778.7	1843.66	20825	11.2955	3.49767	0.000306468	1.08419	up
meta_252	Diosmetin-7-O-rutinoside (Diosmin)	9010.5	2143.28	4920.45	109715	53897.3	79540.5	5358.08	81050.8	15.1268	3.91904	0.0407203	1.00308	up
meta_253	Vitexin-2''-O-rhamnoside	73426	83527.2	49681	1091.85	6900.23	3241.39	68878.1	3744.49	0.0543641	-4.2012	0.0204689	1.04212	down
meta_255	Luteolin-6-C-arabinoside-7-O-glucoside	43985.5	69640.5	49469.5	9	9	9	54365.2	9	0.000165547	-12.5605	0.0199768	1.04934	down
meta_259	Formononetin 8-C-[β-D-apiofuranosyl-(1→6)]-β-D-glucopyranoside*	1.79689e+07	2.42572e+07	2.19288e+07	132012	169232	97398.1	2.1385e+07	132881	0.00621373	-7.33032	0.0073713	1.07576	down
meta_260	Peonidin-3-O-glucoside	254136	424933	362318	9	9	9	347129	9	2.5927e-05	-15.2352	0.0200353	1.04919	down
meta_261	Diosmetin-6-C-glucoside	694207	739566	620025	9314.98	9349.01	14260.8	684599	10974.9	0.0160312	-5.96298	0.00261607	1.08594	down
meta_263	Limocitrin-3-O-glucoside	29852.2	31682.2	31975	9	9	9	31169.8	9	0.000288741	-11.7579	0.000454031	1.09072	down
meta_268	Rosinidin-3-O-glucoside	651895	547865	855488	25501.6	15969.8	19877.8	685083	20449.7	0.02985	-5.06612	0.017903	1.05341	down
meta_270	Syringetin-7-O-glucoside	35075.4	38620.6	21007.2	2992.39	9	9	31567.8	1003.46	0.0317876	-4.97539	0.0263103	1.02797	down
meta_273	3'-Hydroxy-daidzein 8-C-apiosyl(1→6)glucoside	780804	766478	1.02448e+06	9	9	9	857255	9	1.04986e-05	-16.5394	0.00940275	1.07143	down
meta_274	Apigenin-7-O-rutinoside (Isorhoifolin)*	9	9	9	122309	96558	183900	9	134256	14917.3	13.8647	0.0352937	1.01867	up
meta_276	Epicatechin-3'-O-β-D-glucopyranoside*	285739	273625	256764	171229	176246	171494	272043	172990	0.635892	-0.653146	0.00564586	1.07584	down
meta_278	Diosmetin-7-O-(6''-malonyl)glucoside	90511.9	78305.9	56952.7	7166.61	6131.45	4792.1	75256.9	6030.05	0.0801263	-3.64158	0.0190731	1.05028	down

## Sheet: YS and FG
#ID	name	YS1	YS2	YS3	FG1	FG2	FG3	YS_Mean	FG_Mean	Fold_change	log2FC	Pvalue	VIP	regulated
meta_1	2-Hydroxy-2,3-dihydrogenistein*	9	9	9	29476.6	23836.9	29274.4	9	27529.3	3058.81	11.5788	0.00447471	1.06027	up
meta_5	3'-Hydroxy-4'-O-methylglabridin	37937.9	38788	38988.3	16256.5	13990.4	15782.2	38571.4	15343	0.397783	-1.32995	0.000118518	1.06741	down
meta_6	Pinocembrin-7-O-(6''-O-malonyl)glucoside	89708	69135.3	87781.7	3.376e+06	3.43683e+06	3.81036e+06	82208.4	3.54107e+06	43.0743	5.42875	0.0015045	1.06642	up
meta_7	Isoliquiritigenin	250343	226642	234251	474650	494917	466058	237079	478542	2.01849	1.01328	3.53343e-05	1.06527	up
meta_8	7-Hydroxy-2',5'-dimethoxyisoflavone	76802.5	105134	99498	674.554	2738.58	867.999	93811.4	1427.05	0.0152119	-6.03866	0.00837951	1.0513	down
meta_10	Naringenin-7-O-glucoside (Prunin)	2.63231e+06	2.56874e+06	2.84447e+06	1.18518e+06	1.09429e+06	1.29728e+06	2.68184e+06	1.19225e+06	0.444564	-1.16954	0.000249779	1.05984	down
meta_11	Myricetin-3-O-β-D-glucoside*	622732	541245	794282	1.33079e+06	1.17829e+06	1.21791e+06	652753	1.24233e+06	1.90322	0.928441	0.00482082	1.02566	up
meta_12	4'-Hydroxy-5,7-dimethoxyflavanone	1.09325e+07	1.11108e+07	1.29135e+07	5.5533e+07	5.12484e+07	5.16648e+07	1.16523e+07	5.28154e+07	4.53262	2.18035	0.000164478	1.06693	up
meta_13	6,4'-Dimethoxyisoflavone-7-O-glucoside (Wistin)	1.32874e+06	1.55812e+06	1.51772e+06	9	9	9	1.46819e+06	9	6.12999e-06	-17.3157	0.00231053	1.0648	down
meta_14	Naringenin chalcone; 2',4,4',6'-Tetrahydroxychalcone	27997.7	26797.4	17233.3	258245	264846	258546	24009.5	260546	10.8518	3.43986	3.34345e-06	1.0691	up
meta_15	Chrysoeriol-7-O-glucoside	117082	120478	113383	9	9	9	116981	9	7.69355e-05	-13.666	0.000306667	1.06908	down
meta_16	Isobavachalcone	9	9	9	105845	90962.5	110655	9	102487	11387.5	13.4752	0.00332887	1.06268	up
meta_17	Butin; 7,3',4'-Trihydroxyflavanone*	25025.8	30170.4	21432.8	248523	224795	230466	25543	234595	9.18431	3.19917	0.000365125	1.06696	up
meta_18	Biochanin A*	20365.1	13180.8	21899.7	9	9	9	18481.9	9	0.000486964	-11.0039	0.0205136	1.02714	down
meta_19	6''-O-Acetyldaidzin	6.17411e+06	6.42176e+06	5.16629e+06	253049	239512	241013	5.92072e+06	244525	0.0412998	-4.59772	0.00453978	1.06009	down
meta_20	Aracarpene 2*	56387.3	61793.1	60105.6	5601.87	4241.8	13533.2	59428.7	7792.3	0.13112	-2.93104	0.00046473	1.06107	down
meta_21	Swertiajaponin	502145	499723	614288	2177.51	12482.1	13072.8	538719	9244.12	0.0171595	-5.86485	0.00475705	1.0589	down
meta_23	Formononetin-7-O-(6''-Malonyl)glucoside	9.67723e+06	1.15106e+07	1.337e+07	583030	508306	594292	1.15193e+07	561876	0.048777	-4.35765	0.00929811	1.05	down
meta_24	Galangin-7-O-glucoside	1.83079e+07	1.83246e+07	2.03311e+07	4.28853e+06	5.22826e+06	4.13412e+06	1.89878e+07	4.55031e+06	0.239643	-2.06104	0.000329466	1.06396	down
meta_26	Isohemiphloin	2.8414e+06	2.66111e+06	2.57395e+06	268033	264094	266584	2.69216e+06	266237	0.0988936	-3.33798	0.00104992	1.0675	down
meta_27	Naringenin-7-O-Rutinoside-4'-O-glucoside	18374.5	19409.9	25366.2	9	9	9	21050.2	9	0.000427549	-11.1916	0.010551	1.04748	down
meta_29	6''-O-Malonylglycitin	4.08215e+07	4.48659e+07	4.29207e+07	1.47052e+06	1.44843e+06	814879	4.28694e+07	1.24461e+06	0.0290327	-5.10618	0.0005501	1.06799	down
meta_30	Hesperetin-5,7-di-O-glucoside	7983.53	9	9	26369.5	20570	26619.2	2667.18	24519.6	9.19309	3.20055	0.00360404	1.02376	up
meta_31	8-Methoxy ononin	1.2571e+06	1.32183e+06	1.39861e+06	4564.43	10279.4	2215.7	1.32585e+06	5686.51	0.00428897	-7.86515	0.000925258	1.06767	down
meta_32	Gancaonin G	87779.7	93720.7	96795.3	25645.5	23098.4	25267.9	92765.2	24670.6	0.265947	-1.91079	0.000672631	1.06621	down
meta_33	Vitexin-2''-O-xyloside	4.12754e+07	3.69041e+07	3.29884e+07	2.25869e+07	1.87451e+07	2.28834e+07	3.7056e+07	2.14052e+07	0.577644	-0.791746	0.00945658	1.00965	down
meta_35	Dihydrocharcone-4'-O-glucoside	31169.7	29907.8	24346.7	9	9	9	28474.8	9	0.000316069	-11.6275	0.00537766	1.05834	down
meta_36	Kaempferol-3-O-(6''-malonyl)galactoside*	974440	922527	759175	66676.7	40419.5	54350	885381	53815.4	0.0607822	-4.04021	0.0055093	1.05679	down
meta_37	Hesperetin-3'-O-glucuronide	22809	27477.8	23935.2	9	9	9	24740.6	9	0.000363774	-11.4247	0.0032194	1.06288	down
meta_38	4',7-Dihydroxy-3'-methoxyisoflavone 8-C-[β-D-apiofuranosyl-(1→6)]-β-D-glucopyranoside	3.33467e+06	3.51107e+06	3.74168e+06	64090.8	43110.3	49797.3	3.52914e+06	52332.8	0.0148288	-6.07546	0.00111586	1.06727	down
meta_40	Daidzein-7-O-(2''-benzoyl)rhamnoside	2.39901e+07	2.36548e+07	2.56272e+07	4.69165e+06	6.79165e+06	6.68282e+06	2.4424e+07	6.05537e+06	0.247927	-2.01201	4.00518e-05	1.0645	down
meta_41	Formononetin (7-Hydroxy-4'-methoxyisoflavone)	468480	476021	448220	9	9	9	464240	9	1.93865e-05	-15.6546	0.000319566	1.06906	down
meta_43	6''-O-Malonylgenistin	2.42169e+07	2.59559e+07	2.63203e+07	1.08533e+07	1.23243e+07	9.56493e+06	2.54977e+07	1.09142e+07	0.428046	-1.22416	0.000184474	1.05926	down
meta_44	3,5,7-Trihydroxyflavanone (Pinobanksin)	60021.3	54273.1	58733.6	424487	467410	447418	57676	446438	7.74045	2.95242	0.000832562	1.06749	up
meta_45	Aromadendrin-7-O-glucoside	601785	558766	474265	1.1721e+06	1.03029e+06	881858	544939	1.02808e+06	1.8866	0.91579	0.0162989	1.00011	up
meta_46	6-C-MethylKaempferol-3-glucoside	1.25195e+06	1.40422e+06	1.35828e+06	9	9	9	1.33815e+06	9	6.7257e-06	-17.1819	0.00113363	1.06731	down
meta_47	Daidzein	4.76265e+06	5.31154e+06	4.9535e+06	633229	628028	596360	5.00923e+06	619206	0.123613	-3.0161	0.00127591	1.06685	down
meta_48	Apigenin-6-C-glucoside (Isovitexin)*	2.78645e+07	2.42839e+07	2.38652e+07	3.07776e+06	2.40955e+06	2.5789e+06	2.53379e+07	2.68874e+06	0.106115	-3.23629	0.00256962	1.06292	down
meta_49	Apigenin-8-C-Glucoside (Vitexin)*	2.78645e+07	2.42839e+07	2.38652e+07	3.07776e+06	2.40955e+06	2.5789e+06	2.53379e+07	2.68874e+06	0.106115	-3.23629	0.00256962	1.06292	down
meta_50	2,4,4'-trihydroxychalcone	242049	241198	232007	506131	510097	468816	238418	495015	2.07625	1.05398	0.00161886	1.06384	up
meta_51	Orientin-7-O-arabinoside	304185	268156	241491	17697	15549.7	13521.9	271277	15589.5	0.057467	-4.12112	0.00485775	1.05907	down
meta_52	Butin-7-O-glucoside	3.44968e+06	3.34103e+06	3.3051e+06	1.3639e+06	1.39836e+06	1.66726e+06	3.36527e+06	1.47651e+06	0.438749	-1.18853	0.000577822	1.06318	down
meta_53	Apigenin-7-O-glucoside(Cosmosiin)*	1.56211e+07	1.99771e+07	1.59302e+07	3.34982e+06	3.63791e+06	2.93912e+06	1.71761e+07	3.30895e+06	0.192649	-2.37596	0.00898364	1.04804	down
meta_54	Apigenin-4'-O-glucoside*	1.59017e+07	2.04303e+07	1.79428e+07	8.09399e+06	5.75017e+06	4.3341e+06	1.80916e+07	6.05942e+06	0.33493	-1.57807	0.00239609	1.02897	down
meta_55	7,4'-Dihydroxyflavone	120449	92214.7	83309.2	9	9	9	98657.7	9	9.12245e-05	-13.4202	0.0126348	1.04324	down
meta_56	3'-Hydroxypuerarin	2.52528e+07	2.58649e+07	2.70414e+07	86942	98200	106303	2.6053e+07	97148.5	0.00372887	-8.06704	0.000408037	1.06886	down
meta_57	Puerarin-7-O-glucoside*	4.44029e+07	4.6546e+07	4.44203e+07	1.5589e+06	1.43582e+06	1.96378e+06	4.51231e+07	1.65283e+06	0.0366294	-4.77085	0.000142136	1.06913	down
meta_58	3,9-Dihydroxypterocarpan	477437	473346	474519	950061	1.0121e+06	935344	475100	965834	2.0329	1.02354	0.0022371	1.06482	up
meta_60	Puerarin-4'-O-glucoside	4.15422e+06	3.58723e+06	4.14759e+06	95301.6	57616.1	68887.1	3.96301e+06	73934.9	0.0186562	-5.7442	0.00225737	1.06476	down
meta_61	Apigenin; 4',5,7-Trihydroxyflavone	151112	153315	158918	26201.5	26218.8	24141.5	154448	25520.6	0.165238	-2.59739	0.000112702	1.06897	down
meta_62	Diosmetin-7-O-galactoside*	1.10573e+06	1.10042e+06	1.40635e+06	9	9	9	1.20417e+06	9	7.47405e-06	-17.0297	0.00697612	1.05494	down
meta_63	Diosmetin-7-O-glucoside*	1.10573e+06	1.10042e+06	1.40635e+06	9	9	9	1.20417e+06	9	7.47405e-06	-17.0297	0.00697612	1.05494	down
meta_64	Pratensein	14770.8	13613	16002.6	1195.13	1342.19	2382.39	14795.5	1639.9	0.110838	-3.17347	0.000396142	1.06221	down
meta_65	3'-O-Methyltricetin-5-O-glucoside*	56776.9	57564.5	45856.2	17937.2	27035.5	22164.4	53399.2	22379	0.419089	-1.25467	0.00376935	1.02564	down
meta_66	4-Hydroxychalcone	29103.5	35655.5	35203.5	2725.9	6560.28	13267	33320.8	7517.72	0.225616	-2.14806	0.00356557	1.0276	down
meta_67	Taxifolin-3'-O-glucoside	33565.4	31052.4	28140.2	9	9	9	30919.3	9	0.00029108	-11.7463	0.00256188	1.06429	down
meta_68	Calycosin	135839	140008	142173	4828.05	3424.32	8701.92	139340	5651.43	0.0405586	-4.62385	8.948e-07	1.06902	down
meta_69	Acacetin-7-O-glucoside (Tilianin)*	4.53923e+06	5.02954e+06	4.10802e+06	9	9	9	4.55893e+06	9	1.97415e-06	-18.9503	0.00339219	1.06252	down
meta_71	Apigenin-8-C-Arabinoside*	103571	87462.1	108003	60066.6	46290.6	40204.8	99678.6	48854	0.490115	-1.02881	0.00410039	1.01352	down
meta_72	Naringenin (5,7,4'-Trihydroxyflavanone)*	23677.4	30298.6	31294.7	241299	245705	227626	28423.6	238210	8.38071	3.06707	9.94639e-05	1.06803	up
meta_73	Genistein-7-O-Glucoside (Genistin)	2.98586e+06	3.323e+06	3.19585e+06	412258	387982	516633	3.16824e+06	438958	0.138549	-2.85153	0.000310906	1.06652	down
meta_74	3'-Methoxypuerarin	1.76662e+07	1.71193e+07	1.89734e+07	123842	123642	147187	1.79196e+07	131557	0.0073415	-7.08971	0.000952753	1.06769	down
meta_76	6,7,8-Tetrahydroxy-5-methoxyflavone	10477.5	10807.9	10215.4	870.942	948.223	2389.75	10500.3	1402.97	0.133613	-2.90387	0.00119009	1.06277	down
meta_77	Apigenin-7-O-neohesperidoside (Rhoifolin)*	9	9	9	63082.8	59632.2	36580.1	9	53098.4	5899.82	12.5265	0.0236854	1.02086	up
meta_78	Tangeretin (4',5,6,7,8-Pentamethoxyflavone)	64428.8	72405.9	66927.1	25227.4	18477	23247.7	67920.6	22317.4	0.32858	-1.60568	0.000145022	1.05998	down
meta_79	Apigenin-7-O-(6''-malonyl)glucoside	4.07623e+06	3.74378e+06	3.60422e+06	1.41834e+06	1.46932e+06	1.3099e+06	3.80808e+06	1.39918e+06	0.367425	-1.44448	0.00148093	1.0618	down
meta_80	Naringenin-7-O-Rutinoside(Narirutin)	104068	117308	120209	200672	244840	230324	113862	225279	1.97853	0.984431	0.00695077	1.03774	up
meta_83	3'-Methoxy-6''-O-xylosylpuerarin	5.9787e+07	6.29126e+07	6.27097e+07	2.99582e+06	2.27128e+06	2.06441e+06	6.18031e+07	2.44384e+06	0.0395423	-4.66046	0.000110532	1.06906	down
meta_84	3'-Hydroxy-6''-O-xylosylpuerarin	3.53134e+07	3.62952e+07	3.9171e+07	111077	109049	109936	3.69265e+07	110021	0.00297945	-8.39074	0.000986943	1.06762	down
meta_87	6''-O-α-D-Glucopyranosylpuerarin	2.4552e+06	3.03997e+06	2.32886e+06	71926	51975.7	33609.3	2.60801e+06	52503.7	0.0201317	-5.63439	0.00715127	1.05432	down
meta_89	Glabranine	14000.1	15740.4	14057.1	8694.91	8495.85	8110.1	14599.2	8433.62	0.577677	-0.791664	0.00510825	1.05026	down
meta_91	Epicatechin-6-C-β-D-glucopyranoside*	359616	289595	245885	111295	99326.4	133774	298365	114798	0.384758	-1.37798	0.0232068	1.00093	down
meta_92	Luteolin-8-C-glucoside (Orientin)	3.07247e+06	2.3843e+06	2.63114e+06	54596.8	38059.1	38405.8	2.69597e+06	43687.3	0.0162047	-5.94745	0.00568207	1.05763	down
meta_94	Kaempferol-3-O-sophoroside	24994.1	28138.3	25762.2	58624.4	55232.9	61444.7	26298.2	58434	2.22197	1.15184	0.000516753	1.06132	up
meta_95	Myricetin-3-O-galactoside*	602146	523631	573840	1.1017e+06	1.33594e+06	1.30722e+06	566539	1.24829e+06	2.20336	1.1397	0.00711246	1.04316	up
meta_96	Eriodictyol-8-C-glucoside	304459	283022	229018	471359	443850	406275	272166	440495	1.61848	0.694636	0.00498303	1.01025	up
meta_99	Kaempferol-7-O-glucoside*	111206	102207	91326.7	9	9	9	101580	9	8.86002e-05	-13.4623	0.00318646	1.06297	down
meta_102	4',5-Dihydroxyisoflavone-7-O-galactoside	1.94374e+07	1.81134e+07	1.75474e+07	5.84958e+06	4.98904e+06	4.8135e+06	1.8366e+07	5.21737e+06	0.284077	-1.81564	0.000176746	1.06461	down
meta_103	Bavachin	476567	603877	368884	11654.5	14377.1	5609.62	483109	10547.1	0.0218316	-5.51744	0.0199111	1.02807	down
meta_104	Pelargonidin-3-O-glucoside	551331	563351	648709	9	9	9	587797	9	1.53114e-05	-15.995	0.0027086	1.06395	down
meta_105	Liquiritigenin	95518.3	113007	94224.7	353011	327937	277757	100917	319568	3.16665	1.66296	0.00676997	1.04701	up
meta_106	Kaempferol-3-O-(2''-O-acetyl)glucuronide	1.50546e+06	1.56124e+06	1.42099e+06	9	9	9	1.4959e+06	9	6.01646e-06	-17.3427	0.00074185	1.06815	down
meta_107	6''-O-Acetylgenistin	210177	216617	206737	38290.2	53713.5	69140.1	211177	53714.6	0.254359	-1.97506	0.00145428	1.0623	down
meta_111	Prunetin-5-O-glucoside	5.00095e+06	4.62351e+06	5.33044e+06	9	9	9	4.98496e+06	9	1.80543e-06	-19.0792	0.00167428	1.06616	down
meta_112	6''-O-Malonyldaidzin	8.46943e+06	9.38613e+06	9.08853e+06	2.4431e+06	2.09768e+06	1.80645e+06	8.98136e+06	2.11574e+06	0.23557	-2.08577	7.81224e-05	1.06489	down
meta_113	Biochanin A-7-O-glucoside (Sissotrin)	4.45345e+06	4.05196e+06	4.599e+06	9	9	9	4.36814e+06	9	2.06037e-06	-18.8887	0.00139941	1.06675	down
meta_114	3',4',7-Trihydroxyflavone	115299	128822	125320	21482.9	22266.1	20794.1	123147	21514.3	0.174705	-2.51701	0.00143246	1.0663	down
meta_116	Genistein 8-C-glucoside	346720	327336	399487	18790.1	26476.5	20035.7	357848	21767.4	0.0608288	-4.0391	0.0037385	1.06093	down
meta_118	Sakuranin	6300.2	8119.89	8080.52	9	9	9	7500.2	9	0.00119997	-9.70279	0.00635629	1.05624	down
meta_119	5,7,2'-Trhiyroxy-8-methoxyflavone*	46709	48281.5	54481.6	6119.04	4415.43	7579.85	49824	6038.1	0.121189	-3.04467	0.000981851	1.06257	down
meta_120	Isosakuranetin-7-O-glucoside (Isosakuranin)	137565	134890	165855	9	9	9	146103	9	6.16003e-05	-13.9867	0.00456601	1.06002	down
meta_121	3 '-hydroxy-4'-O-glucosylpuerarin	661084	835950	601958	17960.8	27696.8	21653.3	699664	22437	0.0320682	-4.96271	0.010494	1.04741	down
meta_123	Puerarin (7,4'-Dihydroxy-8-C-glucosylisoflavone)	4.03876e+07	4.68477e+07	4.66704e+07	1.2907e+07	1.24694e+07	1.15913e+07	4.46352e+07	1.23226e+07	0.276073	-1.85688	0.00338616	1.06028	down
meta_124	Daidzein-7-O-glucoside(Daidzin)*	6.42919e+06	7.99532e+06	7.95035e+06	845653	662509	575116	7.45829e+06	694426	0.093108	-3.42495	0.00489626	1.05724	down
meta_125	Licochalcone D*	15130.9	16781.9	13603.6	6994.19	4392.15	4674.6	15172.1	5353.65	0.352861	-1.50283	0.00141528	1.0374	down
meta_126	(E)-7-O-β-D-glucopyranoside-5-hydroxy-3-(4'-hydroxybenzylidene)-chroman-4-one	909735	906260	963150	17888.6	43167	16821.9	926382	25959.2	0.0280221	-5.15729	4.08912e-05	1.06865	down
meta_127	Isobavachalcone D	49695	58212.1	59380.8	10230.5	10486.8	13321.4	55762.7	11346.2	0.203474	-2.29708	0.00232737	1.05873	down
meta_128	6,7-Dihydroxyflavone	1.97876e+06	2.11923e+06	2.4406e+06	261486	351064	303231	2.17953e+06	305260	0.140058	-2.83591	0.0041424	1.05813	down
meta_129	Pinocembrin-7-O-glucoside (Pinocembroside)	9	6054.74	9	214889	187690	203490	2024.25	202023	99.8016	6.64099	0.000859758	1.06625	up
meta_130	Luteolin-3'-O-glucoside*	423339	461735	356521	18127.1	16228.1	25996.4	413865	20117.2	0.0486081	-4.36266	0.00567419	1.05683	down
meta_131	Delphinidin-3-O-sambubioside	21295.3	19341.3	21151.9	4429.96	3266.67	5480.64	20596.2	4392.43	0.213264	-2.22929	5.52687e-05	1.06324	down
meta_133	4′-Methoxypuerarin	4.84975e+07	5.32312e+07	5.61677e+07	1.12173e+06	294603	304524	5.26321e+07	573620	0.0108987	-6.5197	0.00160608	1.06574	down
meta_135	Kaempferol-3-O-glucoside (Astragalin)*	459236	419406	511697	9	79716.9	9	463446	26578.3	0.0573493	-4.12408	0.000316424	1.0542	down
meta_136	Isoliquiritin	2.42473e+06	2.48332e+06	2.46095e+06	266294	263668	252835	2.45634e+06	260933	0.106228	-3.23476	2.44803e-05	1.0696	down
meta_137	Hispidulin-8-C-(2''-O-xylosyl)glucoside	416105	510725	387435	9	9	9	438088	9	2.05438e-05	-15.5709	0.00715246	1.0546	down
meta_138	5,7,8,4'-Tetramethoxyflavone*	4531.37	4532.51	4679.4	2023.92	1577.1	2763.2	4581.09	2121.41	0.463079	-1.11067	0.017602	1.02902	down
meta_139	Tricin-7-O-saccharic acid	152541	142748	128333	12151.9	22670.3	19260	141207	18027.4	0.127666	-2.96955	0.000851133	1.06155	down
meta_140	Phloretin-4'-O-glucoside (Trilobatin)	110262	114661	128329	9	9	9	117750	9	7.64329e-05	-13.6754	0.00212742	1.06519	down
meta_141	Isovitexin-7-O-glucoside(Saponarin)	115570	139870	124319	14904.3	9988.18	6681.2	126586	10524.6	0.0831417	-3.58828	0.00167741	1.06089	down
meta_142	Naringenin-7-O-(6''-malonyl)glucoside	1.99388e+06	1.82979e+06	1.67511e+06	943627	785263	894950	1.83293e+06	874614	0.477168	-1.06743	0.00275536	1.04571	down
meta_145	3'-Hydroxyl-4'-methyldaidzin	51238.5	75673.8	96290.9	9	9	9	74401.1	9	0.000120966	-13.0131	0.0292968	1.00961	down
meta_146	Aracarpene 1*	53747.1	65657.8	67098.3	5398.93	4916.5	13380.5	62167.7	7898.63	0.127053	-2.97649	0.000920572	1.05172	down
meta_147	Genistein	180849	186103	177270	28337.3	34158.4	28622.1	181407	30372.6	0.167428	-2.57839	2.8996e-06	1.06879	down
meta_148	Calycosin-7-O-glucoside	9.54081e+06	1.32659e+07	1.40005e+07	31486	34822.5	33160.9	1.22691e+07	33156.5	0.00270244	-8.53152	0.0124913	1.04347	down
meta_149	Daidzein-4'-O-glucoside*	2.06875e+06	3.58082e+06	2.7576e+06	95416.1	104525	150226	2.80239e+06	116723	0.041651	-4.5855	0.02533	1.01711	down
meta_150	Formononetin-7-O-glucoside (Ononin)	2.83643e+07	3.18996e+07	3.22789e+07	337100	323067	346534	3.08476e+07	335567	0.0108782	-6.52242	0.00166426	1.06617	down
meta_151	Farrerol-7-O-glucoside	43984.4	55586.2	43228.5	9	9	9	47599.7	9	0.000189077	-12.3687	0.00698769	1.05494	down
meta_152	Chrysin-8-C-glucoside	7.01276e+06	7.38194e+06	7.03518e+06	483266	401811	364267	7.1433e+06	416448	0.0582992	-4.10038	0.000111076	1.069	down
meta_153	Chrysoeriol-7-O-(6''-acetyl)glucoside	403456	451047	400947	9500.58	5726.13	13503.6	418483	9576.77	0.0228845	-5.44949	0.00133065	1.06629	down
meta_154	Isoformononetin	51959.6	59993.6	57326.3	558.078	3228.66	2222.22	56426.5	2002.99	0.0354972	-4.81615	0.000751993	1.0653	down
meta_155	Schaftoside*	23139.9	34689.9	41455.9	913.64	9	9	33095.2	310.547	0.00938344	-6.73567	0.0252749	1.01678	down
meta_156	5-Hydroxy ononin	1.62331e+07	1.55822e+07	1.56802e+07	132303	102404	132773	1.58318e+07	122493	0.00773714	-7.01398	0.000160736	1.06938	down
meta_157	Orientin-2''-O-xyloside	836258	721873	843987	77302.1	55376.6	66485.7	800706	66388.1	0.082912	-3.59228	0.00234351	1.06344	down
meta_159	Tricin-5-O-Glucoside	1.7519e+06	1.77728e+06	1.94556e+06	171976	145990	157285	1.82491e+06	158417	0.0868081	-3.52603	0.00114573	1.06684	down
meta_160	Genistein-8-C-apiosyl(1→6)glucoside*	3.0605e+07	3.10836e+07	2.77306e+07	1.76978e+07	1.88697e+07	1.79687e+07	2.98064e+07	1.81787e+07	0.609894	-0.713369	0.00423284	1.05096	down
meta_161	Procyanidin C1	938.73	1705.15	1683.21	9	9	9	1442.36	9	0.00623976	-7.32429	0.029523	1.00917	down
meta_162	Patuletin-3-O-glucoside	9	9	9	537271	673329	520438	9	577012	64112.5	15.9683	0.00696349	1.05494	up
meta_163	Kaempferol-3-O-galactoside (Trifolin)*	93449.5	135538	122483	8498.12	9	16867.5	117157	8458.21	0.0721956	-3.79195	0.00645059	1.03879	down
meta_164	Epicatechin glucoside*	262828	248496	202954	9	9	9	238092	9	3.78005e-05	-14.6912	0.00569861	1.05767	down
meta_166	4',5,7-Trihydroxyisoflavone-6-methylether-7-O-β-D-xylopyranosyl-(1→6)-β-D-glucopyranoside	3.22137e+06	4.16291e+06	4.40119e+06	58611.2	57688.5	55329.7	3.92849e+06	57209.8	0.0145628	-6.10157	0.00854551	1.05165	down
meta_168	Chrysoeriol-7-O-(6''-malonyl)glucoside	3.232e+06	3.25675e+06	3.47762e+06	333715	358853	246055	3.32212e+06	312875	0.0941791	-3.40845	0.000100483	1.06801	down
meta_169	Persicoside	74422.1	82085.6	72615.2	9	9	9	76374.3	9	0.000117841	-13.0509	0.00144187	1.06666	down
meta_171	3 '-hydroxypuerarin-4 '-O-deoxyhe -xoside	5.59723e+06	5.6449e+06	5.96254e+06	151252	116558	87104.8	5.73489e+06	118305	0.0206289	-5.59919	0.000305564	1.06881	down
meta_172	4,6-Dimethoxyisoflavone-7-O-glucoside	2.32578e+06	2.45692e+06	2.53054e+06	9	9	9	2.43775e+06	9	3.69194e-06	-18.0472	0.000602854	1.06844	down
meta_173	Gallocatechin-(4α→8)-gallocatechin	93005.8	110248	129552	9	9	9	110935	9	8.11285e-05	-13.5894	0.00893378	1.05085	down
meta_174	Liquiritigenin-7,4'-O-diglucoside	995022	862107	1.02605e+06	9	4585.5	9	961059	1534.5	0.00159668	-9.29071	0.00271402	1.0639	down
meta_175	Formononetin 8-C-[β-D-xylopyranosyl-(1→6)]-β-D-glucopyranoside*	6.9687e+07	6.10699e+07	7.07071e+07	83613.3	79482.4	93313.9	6.71547e+07	85469.9	0.00127273	-9.61786	0.00207049	1.06532	down
meta_177	Puerarin xyloside	1.24739e+07	1.31394e+07	1.25947e+07	7.9988e+06	7.04043e+06	8.25864e+06	1.2736e+07	7.76596e+06	0.609765	-0.713675	0.00110498	1.05451	down
meta_178	Luteolin-7-O-neohesperidoside (Lonicerin)*	76621.4	75477.9	73174.9	41295.2	34434.2	44603.4	75091.4	40110.9	0.534161	-0.904652	0.00374506	1.05265	down
meta_179	Orientin-2''-O-galactoside	49052.8	30861.5	46874.6	1894.04	1208.01	1919.33	42263	1673.79	0.0396042	-4.6582	0.0192482	1.02936	down
meta_182	3'-Methoxydaidzin-4'-O-glucoside	61755.9	109783	110902	1145.33	2304.18	9046.81	94146.9	4165.44	0.044244	-4.49837	0.028571	1.00512	down
meta_183	Luteolin-7-O-(6''-malonyl)glucoside	625922	569258	514338	53836.3	31289	38728.6	569839	41284.6	0.0724496	-3.78688	0.00269602	1.06155	down
meta_184	Wogonin (5,7-Dihydroxy-8-Methoxyflavone)*	19174.1	14149.6	20459.4	9	9	9	17927.7	9	0.000502017	-10.96	0.0113469	1.04586	down
meta_185	Naringenin-6-C-Glucoside	326805	266491	250712	49333.2	33344.8	32284.3	281336	38320.8	0.13621	-2.8761	0.00653498	1.04974	down
meta_186	Kaempferol-3,7-O-diglucoside	15493.1	13073.8	9402.37	9	9	9	12656.4	9	0.000711102	-10.4577	0.0190409	1.03016	down
meta_187	Glycitin	1.57515e+07	1.62109e+07	2.17726e+07	89832.6	56412.2	43855.9	1.79117e+07	63366.9	0.00353775	-8.14295	0.0115473	1.04541	down
meta_188	Laricitrin-3-O-glucoside	5515.36	9	5114	423703	534477	448729	3546.12	468969	132.249	7.04711	0.00505446	1.0587	up
meta_189	Acacetin-7-O-galactoside*	4.92863e+06	5.02527e+06	5.28833e+06	9	9	9	5.08074e+06	9	1.77139e-06	-19.1067	0.000447176	1.06877	down
meta_191	Sophoricoside	1.97006e+07	1.83826e+07	2.02729e+07	3.78208e+06	3.79885e+06	3.94639e+06	1.9452e+07	3.84244e+06	0.197534	-2.33983	0.00117947	1.06697	down
meta_192	Pterocarpine	27750.5	34791.5	37834.4	1244.21	2159.47	656.513	33458.8	1353.4	0.0404497	-4.62773	0.00753118	1.05129	down
meta_193	Apigenin-7-O-(6''-acetyl)glucoside	197137	220667	184075	35875.5	42032.7	36918	200626	38275.4	0.19078	-2.39002	0.00344582	1.06028	down
meta_194	Rhamnetin; 3,5,3',4'-Tetrahydroxy-7-Methoxyflavone	2426.22	2760.35	2876.26	4038.88	3611.85	3866.75	2687.61	3839.16	1.42847	0.514467	0.00335401	1.01948	up
meta_195	Prunetin-4'-O-glucoside	200631	224591	195320	899.644	6103.93	9	206847	2337.53	0.0113008	-6.46744	0.00131143	1.06544	down
meta_196	6-C-Glucosyl-2-Hydroxynaringenin	453347	378951	384535	784998	853123	753784	405611	797302	1.96568	0.975028	0.000601838	1.05026	up
meta_198	Kaempferol-3-O-glucuronide-7-O-glucoside	6182.7	6712.85	6302.98	9	9	9	6399.51	9	0.00140636	-9.47382	0.000629976	1.06839	down
meta_201	3',7-dihydroxy-4'-methoxyflavone	425841	492186	504399	20798.5	11637.9	12123.5	474142	14853.3	0.0313267	-4.99646	0.00249341	1.06363	down
meta_203	Apigenin-7-O-(6''-p-Coumaryl)glucoside	9	9	9	48687.5	30848.2	44248	9	41261.2	4584.58	12.1626	0.016478	1.03544	up
meta_205	Genistein-8-C-glucoside	1.93783e+07	1.69359e+07	1.73629e+07	1.55906e+06	1.95421e+06	1.83371e+06	1.78924e+07	1.78232e+06	0.0996135	-3.32751	0.00177253	1.065	down
meta_206	Hispidulin-8-C-glucoside	1.55178e+06	1.52687e+06	1.55364e+06	25755.7	26378.7	8047.48	1.5441e+06	20060.6	0.0129918	-6.26625	7.33054e-08	1.06963	down
meta_208	Kaempferol-4'-O-glucoside*	298056	228116	224888	103977	71214.9	82836.9	250354	86009.7	0.343553	-1.5414	0.0114255	1.02086	down
meta_209	Gnetifolin B*	78661.5	85411.5	65065.1	5435.89	5043.72	11855.7	76379.4	7445.12	0.0974755	-3.35882	0.00347044	1.05191	down
meta_213	kaempferol-3-O-α-rhamnopyranosyl-(1→2)-[α-rhamnopyranosyl-(1→6)]-β-galactopyranoside-7-O-α-rhamnopyranoside	14354.7	8578.19	10532.7	9	9	9	11155.2	9	0.000806797	-10.2755	0.0223869	1.02341	down
meta_215	Yuanhuanin	867440	763976	906728	35614.8	29172.8	32182	846048	32323.2	0.0382049	-4.7101	0.00268386	1.06391	down
meta_216	Acacetin*	14408.7	16014.8	13946.4	9	9	9	14790	9	0.00060852	-10.6824	0.00179345	1.06591	down
meta_217	Liquiritigenin-4'-O-Glucoside (Liquiritin)	3.39082e+06	2.78996e+06	3.32552e+06	665431	464747	657785	3.16877e+06	595987	0.188082	-2.41057	0.00256425	1.05685	down
meta_218	7-Hydroxy-3''-methoxy-isoflavone-7-primeveroside	529082	486209	503303	9	9	9	506198	9	1.77796e-05	-15.7794	0.000605438	1.06845	down
meta_219	Quercetagetin-7-O-glucoside(Quercetagitrin)	592931	718020	660843	1.31143e+06	1.23287e+06	1.24767e+06	657265	1.26399e+06	1.92311	0.943438	0.000350022	1.05898	up
meta_220	3,5,6,7,8,3',4'-Heptamethoxyflavone	9	9	9	2344.04	1467.03	2256.1	9	2022.39	224.71	7.81192	0.0186451	1.03102	up
meta_223	Diosmetin-8-C-(2''-O-arabinosyl)glucoside	192583	177351	242694	10861.5	9683.8	10807	204209	10450.8	0.0511768	-4.28837	0.0101974	1.04817	down
meta_224	4',5'-Dihydroxy-6,8-dimethoxyisoflavone-7-O-galactoside	50107	35387.3	41904.3	9	9	9	42466.2	9	0.000211933	-12.2041	0.0099109	1.04886	down
meta_225	Tricin-7-O-Glucoside	50107	35387.3	41904.3	9	9	9	42466.2	9	0.000211933	-12.2041	0.0099109	1.04886	down
meta_226	Kakkalide	672911	606552	647693	9	9	9	642385	9	1.40103e-05	-16.1232	0.000905131	1.06781	down
meta_229	6''-O-Acetylglycitin	212560	264765	240166	1878.75	1319.95	1739.32	239163	1646	0.00688234	-7.18288	0.00400226	1.0612	down
meta_230	Dihydromyricetin-3-O-glucoside	49198.1	50820.1	39957.1	2337	3430.17	2264.53	46658.4	2677.23	0.0573794	-4.12332	0.00540078	1.05717	down
meta_231	Apigenin-6,8-di-C-arabinoside*	55450.7	63006.3	88309.1	3051.09	2990.22	3183.97	68922	3075.09	0.044617	-4.48626	0.0220167	1.02407	down
meta_232	Apigenin-6-C-arabinoside-8-C-xyloside*	55450.7	63006.3	88309.1	3051.09	2990.22	3183.97	68922	3075.09	0.044617	-4.48626	0.0220167	1.02407	down
meta_234	Mearnsetin-3-O-glucoside	47511.5	52662.8	55933.7	9	9	9	52036	9	0.000172957	-12.4973	0.00221272	1.065	down
meta_235	Apigenin-6-C-xyloside-8-C-arabinoside	202122	168006	168299	9141.09	3055.07	10807.2	179476	7667.78	0.0427232	-4.54884	0.00317159	1.06018	down
meta_237	Quercetin-4'-O-glucoside (Spiraeoside)*	9	9	9	18890.5	12797.4	24676.3	9	18788.1	2087.56	11.0276	0.0317708	1.00484	up
meta_239	3'-O-Methyltricetin-7-O-glucoside*	255687	303776	249216	87946.6	137567	156715	269559	127409	0.472658	-1.08113	0.00655394	1.00127	down
meta_240	Genistein-7-O-galactoside-rhamnose	9	14122.3	9	61048.1	56548.2	76424	4713.45	64673.5	13.7211	3.77832	0.0017911	1.03661	up
meta_241	Chrysoeriol-6-C-glucoside-4'-O-glucoside	38591.9	34716.3	37516.3	9	9	9	36941.5	9	0.000243628	-12.003	0.000976779	1.06765	down
meta_242	isocarlinoside*	44786.8	28641.1	37066.8	4551.05	826.178	1444.88	36831.6	2274.04	0.0617415	-4.01762	0.0136287	1.03065	down
meta_243	3'-Methoxydaidzein	14098.8	15456.3	13281.9	9	9	9	14279	9	0.000630295	-10.6317	0.00196881	1.06554	down
meta_245	Luteolin-7-O-rutinoside*	77764.9	61755.9	78891.1	26386.3	35447.6	34311.9	72803.9	32048.6	0.440204	-1.18376	0.00730755	1.02315	down
meta_246	Daidzein-7-O-apiosyl(1→6)glucoside*	5.91449e+07	5.95727e+07	6.84059e+07	7.22781e+06	6.04538e+06	6.08799e+06	6.23745e+07	6.45372e+06	0.103467	-3.27275	0.00254181	1.06343	down
meta_247	5,7-Dihydroxy-4-methoxyflavone-3-O-xylose-(1-6)-glucose	94618.5	78364.8	86586.9	2248.72	2868.25	1783.74	86523.4	2300.24	0.0265851	-5.23324	0.00298127	1.06314	down
meta_248	Chrysoeriol-8-C-glucoside (Scoparin)	1.33538e+06	1.18525e+06	1.62536e+06	9368.68	7013.51	9319.98	1.382e+06	8567.39	0.00619929	-7.33368	0.00872776	1.05128	down
meta_249	Quercetin-3-O-galactoside (Hyperin)*	49300.5	38994.8	27630.3	9	9	9	38641.9	9	0.000232908	-12.068	0.025251	1.01771	down
meta_252	Diosmetin-7-O-rutinoside (Diosmin)	9010.5	2143.28	4920.45	21208.4	19869.8	28282.5	5358.08	23120.2	4.31503	2.10937	0.00684096	1.00326	up
meta_253	Vitexin-2''-O-rhamnoside	73426	83527.2	49681	6589.15	5186.65	5384.3	68878.1	5720.03	0.0830458	-3.58995	0.0241304	1.01946	down
meta_254	Kaempferol-3-O-rutinoside(Nicotiflorin)*	96060.9	72343.7	83464.1	24267.2	30771.1	22804.6	83956.2	25947.6	0.309061	-1.69404	0.00769182	1.03763	down
meta_255	Luteolin-6-C-arabinoside-7-O-glucoside	43985.5	69640.5	49469.5	9	9	9	54365.2	9	0.000165547	-12.5605	0.0199768	1.02822	down
meta_259	Formononetin 8-C-[β-D-apiofuranosyl-(1→6)]-β-D-glucopyranoside*	1.79689e+07	2.42572e+07	2.19288e+07	20747.7	28906.2	26275.9	2.1385e+07	25309.9	0.00118354	-9.72268	0.00730379	1.05426	down
meta_260	Peonidin-3-O-glucoside	254136	424933	362318	9	9	9	347129	9	2.5927e-05	-15.2352	0.0200353	1.02808	down
meta_261	Diosmetin-6-C-glucoside	694207	739566	620025	11484.2	7013.51	22576.8	684599	13691.5	0.0199993	-5.64391	0.00232585	1.06392	down
meta_262	Kaempferol-3-O-glucorhamnoside*	78664.6	73190.9	101019	25422.4	22959.2	22971.9	84291.3	23784.5	0.28217	-1.82536	0.0184611	1.02936	down
meta_263	Limocitrin-3-O-glucoside	29852.2	31682.2	31975	9	9	9	31169.8	9	0.000288741	-11.7579	0.000454031	1.06876	down
meta_265	Hesperetin-5-O-glucoside	9	9	9	14892.2	16938.3	18969.7	9	16933.4	1881.49	10.8777	0.00480231	1.05947	up
meta_268	Rosinidin-3-O-glucoside	651895	547865	855488	18903.6	9	10081.7	685083	9664.78	0.0141075	-6.1474	0.0171365	1.03324	down
meta_271	Kaempferol-3-O-sambubioside	12643.1	12544.6	14818.1	9	9	5787.13	13335.3	1935.04	0.145107	-2.78481	0.0171829	1.00587	down
meta_273	3'-Hydroxy-daidzein 8-C-apiosyl(1→6)glucoside	780804	766478	1.02448e+06	9	9	9	857255	9	1.04986e-05	-16.5394	0.00940275	1.04987	down
meta_274	Apigenin-7-O-rutinoside (Isorhoifolin)*	9	9	9	60609.5	49287.8	57510.9	9	55802.7	6200.3	12.5981	0.00364569	1.06203	up
meta_276	Epicatechin-3'-O-β-D-glucopyranoside*	285739	273625	256764	95985.9	90966.3	113495	272043	100149	0.368138	-1.44168	0.000120956	1.06137	down
meta_278	Diosmetin-7-O-(6''-malonyl)glucoside	90511.9	78305.9	56952.7	14639.4	10073.6	7386.33	75256.9	10699.8	0.142177	-2.81424	0.0185813	1.02154	down

## Sheet: YS and GL
#ID	name	YS1	YS2	YS3	GL1	GL2	GL3	YS_Mean	GL_Mean	Fold_change	log2FC	Pvalue	VIP	regulated
meta_1	2-Hydroxy-2,3-dihydrogenistein*	9	9	9	42098.5	44537.4	41880.8	9	42838.9	4759.87	12.2167	0.000395085	1.07834	up
meta_3	8-Prenylkaempferol	10983.5	13195.7	9499.78	66362.5	46306.8	54544.2	11226.3	55737.8	4.96491	2.31177	0.0142926	1.04287	up
meta_4	Licoisoflavone A*	10983.5	13195.7	9499.78	66362.5	46306.8	54544.2	11226.3	55737.8	4.96491	2.31177	0.0142926	1.04287	up
meta_5	3'-Hydroxy-4'-O-methylglabridin	37937.9	38788	38988.3	6228.1	6729.48	6394.77	38571.4	6450.78	0.167243	-2.57999	6.02117e-06	1.07891	down
meta_6	Pinocembrin-7-O-(6''-O-malonyl)glucoside	89708	69135.3	87781.7	20436.7	21705.1	22116.8	82208.4	21419.5	0.260552	-1.94036	0.0110877	1.05476	down
meta_7	Isoliquiritigenin	250343	226642	234251	51904.4	48241.1	71326.5	237079	57157.3	0.24109	-2.05236	5.64832e-05	1.07257	down
meta_8	7-Hydroxy-2',5'-dimethoxyisoflavone	76802.5	105134	99498	675.018	531.316	9	93811.4	405.111	0.00431836	-7.8553	0.0084563	1.06112	down
meta_9	Apigenin-6-C-(2''-glucosyl)arabinoside	71878.7	49756.1	54144.5	23736.4	24892.1	24828.2	58593.1	24485.6	0.417892	-1.2588	0.0367776	1.00289	down
meta_10	Naringenin-7-O-glucoside (Prunin)	2.63231e+06	2.56874e+06	2.84447e+06	66260.3	69331.6	75569.9	2.68184e+06	70387.3	0.0262459	-5.25177	0.00100628	1.077	down
meta_11	Myricetin-3-O-β-D-glucoside*	622732	541245	794282	1.2232e+06	1.34382e+06	1.27761e+06	652753	1.28154e+06	1.96329	0.973275	0.00566407	1.04393	up
meta_12	4'-Hydroxy-5,7-dimethoxyflavanone	1.09325e+07	1.11108e+07	1.29135e+07	3.94589e+07	4.47731e+07	4.28548e+07	1.16523e+07	4.23622e+07	3.63553	1.86217	0.000733807	1.0728	up
meta_13	6,4'-Dimethoxyisoflavone-7-O-glucoside (Wistin)	1.32874e+06	1.55812e+06	1.51772e+06	4649.93	8309.21	4892.28	1.46819e+06	5950.48	0.00405293	-7.94682	0.00232374	1.07418	down
meta_15	Chrysoeriol-7-O-glucoside	117082	120478	113383	9	9	9	116981	9	7.69355e-05	-13.666	0.000306667	1.0785	down
meta_18	Biochanin A*	20365.1	13180.8	21899.7	9	9	9	18481.9	9	0.000486964	-11.0039	0.0205136	1.03626	down
meta_19	6''-O-Acetyldaidzin	6.17411e+06	6.42176e+06	5.16629e+06	298087	246774	295561	5.92072e+06	280140	0.0473153	-4.40155	0.00453907	1.06924	down
meta_21	Swertiajaponin	502145	499723	614288	38548.7	30264.5	39591.5	538719	36134.9	0.0670756	-3.89807	0.00538032	1.06716	down
meta_23	Formononetin-7-O-(6''-Malonyl)glucoside	9.67723e+06	1.15106e+07	1.337e+07	441539	445375	445124	1.15193e+07	444013	0.0385452	-4.6973	0.00913764	1.05979	down
meta_24	Galangin-7-O-glucoside	1.83079e+07	1.83246e+07	2.03311e+07	1.99653e+06	2.00862e+06	2.55367e+06	1.89878e+07	2.18627e+06	0.115141	-3.11853	0.000816964	1.07552	down
meta_25	Neobavaisoflavone	1.25846e+06	1.76762e+06	1.03111e+06	124826	66160.3	92445.5	1.3524e+06	94477.1	0.069859	-3.83941	0.0280573	1.01939	down
meta_26	Isohemiphloin	2.8414e+06	2.66111e+06	2.57395e+06	896567	794658	975508	2.69216e+06	888911	0.330186	-1.59865	0.000120888	1.07328	down
meta_27	Naringenin-7-O-Rutinoside-4'-O-glucoside	18374.5	19409.9	25366.2	2965.4	2213.7	1101.97	21050.2	2093.69	0.0994617	-3.32972	0.00957682	1.05021	down
meta_28	Licoflavone A	1.61672e+06	2.28094e+06	1.31871e+06	181466	96344.5	140969	1.73879e+06	139593	0.0802818	-3.63878	0.0294198	1.01628	down
meta_29	6''-O-Malonylglycitin	4.08215e+07	4.48659e+07	4.29207e+07	1.61448e+06	1.55921e+06	1.59372e+06	4.28694e+07	1.58914e+06	0.0370692	-4.75363	0.00079772	1.07746	down
meta_31	8-Methoxy ononin	1.2571e+06	1.32183e+06	1.39861e+06	5452.84	4651.2	3602.61	1.32585e+06	4568.88	0.00344601	-8.18086	0.000955125	1.07714	down
meta_32	Gancaonin G	87779.7	93720.7	96795.3	9	9	9	92765.2	9	9.70191e-05	-13.3314	0.000812816	1.07744	down
meta_33	Vitexin-2''-O-xyloside	4.12754e+07	3.69041e+07	3.29884e+07	2.1485e+07	1.91979e+07	1.85694e+07	3.7056e+07	1.97508e+07	0.532999	-0.907797	0.0109224	1.03499	down
meta_35	Dihydrocharcone-4'-O-glucoside	31169.7	29907.8	24346.7	9	9	9	28474.8	9	0.000316069	-11.6275	0.00537766	1.0676	down
meta_36	Kaempferol-3-O-(6''-malonyl)galactoside*	974440	922527	759175	18468.4	47959.7	26108.3	885381	30845.4	0.0348386	-4.84317	0.00504623	1.06666	down
meta_37	Hesperetin-3'-O-glucuronide	22809	27477.8	23935.2	9	9	9	24740.6	9	0.000363774	-11.4247	0.0032194	1.07225	down
meta_38	4',7-Dihydroxy-3'-methoxyisoflavone 8-C-[β-D-apiofuranosyl-(1→6)]-β-D-glucopyranoside	3.33467e+06	3.51107e+06	3.74168e+06	7094.48	11253.8	17954.6	3.52914e+06	12101	0.00342888	-8.18805	0.00111274	1.07678	down
meta_39	7,2',4'-Trihydroxyisoflavanone	1908.62	6280.31	3534.25	53321.5	52920.9	51542.4	3907.73	52594.9	13.4592	3.75052	0.00011587	1.07743	up
meta_40	Daidzein-7-O-(2''-benzoyl)rhamnoside	2.39901e+07	2.36548e+07	2.56272e+07	4.76146e+06	6.2333e+06	5.20196e+06	2.4424e+07	5.39891e+06	0.221049	-2.17756	3.25426e-05	1.07585	down
meta_41	Formononetin (7-Hydroxy-4'-methoxyisoflavone)	468480	476021	448220	9	9	9	464240	9	1.93865e-05	-15.6546	0.000319566	1.07847	down
meta_43	6''-O-Malonylgenistin	2.42169e+07	2.59559e+07	2.63203e+07	9.39753e+06	8.45432e+06	9.19456e+06	2.54977e+07	9.01547e+06	0.353579	-1.49989	0.000306838	1.07523	down
meta_44	3,5,7-Trihydroxyflavanone (Pinobanksin)	60021.3	54273.1	58733.6	25064.1	29040.8	30462.5	57676	28189.1	0.488749	-1.03283	0.000250195	1.06543	down
meta_45	Aromadendrin-7-O-glucoside	601785	558766	474265	1.83457e+06	1.48731e+06	1.85853e+06	544939	1.7268e+06	3.1688	1.66394	0.00610831	1.05552	up
meta_46	6-C-MethylKaempferol-3-glucoside	1.25195e+06	1.40422e+06	1.35828e+06	9	9	9	1.33815e+06	9	6.7257e-06	-17.1819	0.00113363	1.07674	down
meta_47	Daidzein	4.76265e+06	5.31154e+06	4.9535e+06	304212	345670	585083	5.00923e+06	411655	0.0821793	-3.60508	0.00011294	1.07577	down
meta_48	Apigenin-6-C-glucoside (Isovitexin)*	2.78645e+07	2.42839e+07	2.38652e+07	1.1821e+07	1.02859e+07	8.7355e+06	2.53379e+07	1.02808e+07	0.405749	-1.30134	0.00105945	1.05693	down
meta_49	Apigenin-8-C-Glucoside (Vitexin)*	2.78645e+07	2.42839e+07	2.38652e+07	1.1821e+07	1.02859e+07	8.7355e+06	2.53379e+07	1.02808e+07	0.405749	-1.30134	0.00105945	1.05693	down
meta_50	2,4,4'-trihydroxychalcone	242049	241198	232007	48200.5	46156.1	72595.9	238418	55650.8	0.233417	-2.09902	0.000687117	1.07389	down
meta_51	Orientin-7-O-arabinoside	304185	268156	241491	5335.07	7794.67	2344.62	271277	5158.12	0.0190142	-5.71678	0.00438542	1.06913	down
meta_52	Butin-7-O-glucoside	3.44968e+06	3.34103e+06	3.3051e+06	113001	118827	122830	3.36527e+06	118219	0.0351293	-4.83118	0.000168864	1.07878	down
meta_53	Apigenin-7-O-glucoside(Cosmosiin)*	1.56211e+07	1.99771e+07	1.59302e+07	1.72928e+06	1.83136e+06	2.49867e+06	1.71761e+07	2.01977e+06	0.117592	-3.08814	0.00711989	1.0606	down
meta_54	Apigenin-4'-O-glucoside*	1.59017e+07	2.04303e+07	1.79428e+07	2.56425e+06	3.99171e+06	3.20225e+06	1.80916e+07	3.25274e+06	0.179793	-2.4756	0.00435726	1.06115	down
meta_55	7,4'-Dihydroxyflavone	120449	92214.7	83309.2	9	9	9	98657.7	9	9.12245e-05	-13.4202	0.0126348	1.05233	down
meta_56	3'-Hydroxypuerarin	2.52528e+07	2.58649e+07	2.70414e+07	25973.8	9113.38	21751.2	2.6053e+07	18946.1	0.000727214	-10.4253	0.000405693	1.07831	down
meta_57	Puerarin-7-O-glucoside*	4.44029e+07	4.6546e+07	4.44203e+07	2.1768e+06	2.22656e+06	2.10828e+06	4.51231e+07	2.17055e+06	0.0481028	-4.37774	0.000266245	1.07858	down
meta_58	3,9-Dihydroxypterocarpan	477437	473346	474519	75167.8	76874.9	114833	475100	88958.4	0.187241	-2.41703	0.00102797	1.07675	down
meta_59	Procyanidin B1	9	9	9	6853.38	6679.11	5223.16	9	6251.88	694.654	9.44015	0.00678362	1.06471	up
meta_60	Puerarin-4'-O-glucoside	4.15422e+06	3.58723e+06	4.14759e+06	58950.6	43407.3	37947.7	3.96301e+06	46768.5	0.0118013	-6.40492	0.00227233	1.07425	down
meta_61	Apigenin; 4',5,7-Trihydroxyflavone	151112	153315	158918	19704.3	18979.6	22291.5	154448	20325.1	0.131599	-2.92578	3.48504e-05	1.07842	down
meta_62	Diosmetin-7-O-galactoside*	1.10573e+06	1.10042e+06	1.40635e+06	9	9	9	1.20417e+06	9	7.47405e-06	-17.0297	0.00697612	1.06434	down
meta_63	Diosmetin-7-O-glucoside*	1.10573e+06	1.10042e+06	1.40635e+06	9	9	9	1.20417e+06	9	7.47405e-06	-17.0297	0.00697612	1.06434	down
meta_65	3'-O-Methyltricetin-5-O-glucoside*	56776.9	57564.5	45856.2	26451.7	22091.5	16155.7	53399.2	21566.3	0.403869	-1.30804	0.00325584	1.03284	down
meta_66	4-Hydroxychalcone	29103.5	35655.5	35203.5	9	9	9	33320.8	9	0.000270101	-11.8542	0.00399822	1.07063	down
meta_67	Taxifolin-3'-O-glucoside	33565.4	31052.4	28140.2	9	9	9	30919.3	9	0.00029108	-11.7463	0.00256188	1.07363	down
meta_68	Calycosin	135839	140008	142173	19352.1	27138.2	18307.6	139340	21599.3	0.155012	-2.68955	1.42531e-05	1.07742	down
meta_69	Acacetin-7-O-glucoside (Tilianin)*	4.53923e+06	5.02954e+06	4.10802e+06	9	9	9	4.55893e+06	9	1.97415e-06	-18.9503	0.00339219	1.07185	down
meta_73	Genistein-7-O-Glucoside (Genistin)	2.98586e+06	3.323e+06	3.19585e+06	193300	185046	249254	3.16824e+06	209200	0.0660303	-3.92073	0.000728458	1.07671	down
meta_74	3'-Methoxypuerarin	1.76662e+07	1.71193e+07	1.89734e+07	105248	75567.7	65702.1	1.79196e+07	82172.4	0.00458561	-7.76867	0.000944907	1.07715	down
meta_77	Apigenin-7-O-neohesperidoside (Rhoifolin)*	9	9	9	46376.1	22466.5	42247.5	9	37030	4114.45	12.0065	0.0375039	1.00233	up
meta_78	Tangeretin (4',5,6,7,8-Pentamethoxyflavone)	64428.8	72405.9	66927.1	29327.1	27446.3	29050.6	67920.6	28608	0.421198	-1.24743	0.00225807	1.07105	down
meta_79	Apigenin-7-O-(6''-malonyl)glucoside	4.07623e+06	3.74378e+06	3.60422e+06	1.64878e+06	1.41594e+06	1.28393e+06	3.80808e+06	1.44955e+06	0.380652	-1.39346	0.000269824	1.06731	down
meta_80	Naringenin-7-O-Rutinoside(Narirutin)	104068	117308	120209	170491	214092	205482	113862	196688	1.72743	0.78863	0.0156806	1.02064	up
meta_82	Licoflavonol*	13289.5	16181.2	10101.3	87300.2	64397.5	72655.8	13190.7	74784.5	5.66949	2.50322	0.00819695	1.05286	up
meta_83	3'-Methoxy-6''-O-xylosylpuerarin	5.9787e+07	6.29126e+07	6.27097e+07	2.77032e+06	3.05262e+06	2.74583e+06	6.18031e+07	2.85626e+06	0.0462154	-4.43548	0.000260158	1.07854	down
meta_84	3'-Hydroxy-6''-O-xylosylpuerarin	3.53134e+07	3.62952e+07	3.9171e+07	11264	6050.55	8519.32	3.69265e+07	8611.29	0.0002332	-12.0661	0.000981522	1.07708	down
meta_87	6''-O-α-D-Glucopyranosylpuerarin	2.4552e+06	3.03997e+06	2.32886e+06	38362.8	26744.6	25959.7	2.60801e+06	30355.7	0.0116394	-6.42484	0.00712836	1.06388	down
meta_88	Glisoflavone	9	9	9	5921.23	5718.59	7220.58	9	6286.8	698.533	9.44818	0.00557103	1.06721	up
meta_89	Glabranine	14000.1	15740.4	14057.1	2063.15	1052.11	1045.31	14599.2	1386.86	0.0949955	-3.396	0.00016525	1.07377	down
meta_91	Epicatechin-6-C-β-D-glucopyranoside*	359616	289595	245885	717130	752318	745284	298365	738244	2.4743	1.30702	0.00289417	1.06596	up
meta_92	Luteolin-8-C-glucoside (Orientin)	3.07247e+06	2.3843e+06	2.63114e+06	37365.1	43204.8	41369.6	2.69597e+06	40646.5	0.0150768	-6.05153	0.00569451	1.06696	down
meta_94	Kaempferol-3-O-sophoroside	24994.1	28138.3	25762.2	18670.9	20322.6	21281.8	26298.2	20091.8	0.763997	-0.388361	0.00781957	1.00485	down
meta_95	Myricetin-3-O-galactoside*	602146	523631	573840	1.27304e+06	1.69983e+06	1.29178e+06	566539	1.42155e+06	2.50918	1.32721	0.0230417	1.02489	up
meta_96	Eriodictyol-8-C-glucoside	304459	283022	229018	808596	648860	661999	272166	706485	2.59578	1.37617	0.0060623	1.04511	up
meta_97	Licoagrochalcone D*	14068.4	17860.4	11631.1	98422.4	63790.5	78607.4	14519.9	80273.4	5.5285	2.46689	0.0197669	1.03069	up
meta_98	(3R)-Vestitol	642.668	1518.48	9	16586.1	16415.9	15939.6	723.383	16313.9	22.5522	4.4952	0.000120817	1.07717	up
meta_99	Kaempferol-7-O-glucoside*	111206	102207	91326.7	9	9	9	101580	9	8.86002e-05	-13.4623	0.00318646	1.07228	down
meta_100	Licoisoflavanone*	14028.9	18568	10520.1	81993.4	63281	71405.5	14372.3	72226.6	5.0254	2.32924	0.00338198	1.0574	up
meta_101	Isovitexin-2''-O-xyloside	1.13263e+07	9.15242e+06	9.39951e+06	5.98775e+06	5.03872e+06	5.01169e+06	9.9594e+06	5.34605e+06	0.536785	-0.897584	0.0105037	1.02513	down
meta_102	4',5-Dihydroxyisoflavone-7-O-galactoside	1.94374e+07	1.81134e+07	1.75474e+07	2.79731e+06	2.02533e+06	2.34523e+06	1.8366e+07	2.38929e+06	0.130093	-2.94239	0.000292589	1.07609	down
meta_103	Bavachin	476567	603877	368884	124055	106004	109200	483109	113087	0.234081	-2.09492	0.0313534	1.01257	down
meta_104	Pelargonidin-3-O-glucoside	551331	563351	648709	9	9	9	587797	9	1.53114e-05	-15.995	0.0027086	1.07339	down
meta_105	Liquiritigenin	95518.3	113007	94224.7	36004.3	34207.8	31673.8	100917	33962	0.336535	-1.57117	0.00627627	1.06118	down
meta_106	Kaempferol-3-O-(2''-O-acetyl)glucuronide	1.50546e+06	1.56124e+06	1.42099e+06	9	9	9	1.4959e+06	9	6.01646e-06	-17.3427	0.00074185	1.07756	down
meta_107	6''-O-Acetylgenistin	210177	216617	206737	51686.1	57534.3	44658.1	211177	51292.8	0.242891	-2.04162	7.91694e-06	1.07728	down
meta_109	Apigenin-6-C-(2''-xylosyl)glucoside*	2.56227e+07	3.05926e+07	2.84517e+07	1.81533e+07	2.11389e+07	1.92591e+07	2.82223e+07	1.95171e+07	0.691547	-0.532101	0.0110879	1.00656	down
meta_110	Apigenin-8-C-(2''-xylosyl)glucoside*	2.56227e+07	3.05926e+07	2.84517e+07	1.81533e+07	2.11389e+07	1.92591e+07	2.82223e+07	1.95171e+07	0.691547	-0.532101	0.0110879	1.00656	down
meta_111	Prunetin-5-O-glucoside	5.00095e+06	4.62351e+06	5.33044e+06	9	9	9	4.98496e+06	9	1.80543e-06	-19.0792	0.00167428	1.07559	down
meta_112	6''-O-Malonyldaidzin	8.46943e+06	9.38613e+06	9.08853e+06	2.02205e+06	2.20159e+06	1.66791e+06	8.98136e+06	1.96385e+06	0.218659	-2.19325	0.000121529	1.07492	down
meta_113	Biochanin A-7-O-glucoside (Sissotrin)	4.45345e+06	4.05196e+06	4.599e+06	9	9	9	4.36814e+06	9	2.06037e-06	-18.8887	0.00139941	1.07618	down
meta_114	3',4',7-Trihydroxyflavone	115299	128822	125320	17794.5	13642.9	17847.1	123147	16428.1	0.133403	-2.90614	0.000502738	1.07573	down
meta_116	Genistein 8-C-glucoside	346720	327336	399487	9850.22	7771.39	9162.64	357848	8928.08	0.0249494	-5.32485	0.00377293	1.07107	down
meta_118	Sakuranin	6300.2	8119.89	8080.52	9	9	9	7500.2	9	0.00119997	-9.70279	0.00635629	1.06563	down
meta_120	Isosakuranetin-7-O-glucoside (Isosakuranin)	137565	134890	165855	9	9	9	146103	9	6.16003e-05	-13.9867	0.00456601	1.06944	down
meta_121	3 '-hydroxy-4'-O-glucosylpuerarin	661084	835950	601958	12029.5	19204.3	15565	699664	15599.6	0.0222959	-5.48708	0.0103316	1.05704	down
meta_123	Puerarin (7,4'-Dihydroxy-8-C-glucosylisoflavone)	4.03876e+07	4.68477e+07	4.66704e+07	1.24569e+07	1.19673e+07	1.21216e+07	4.46352e+07	1.21819e+07	0.272922	-1.87344	0.00411628	1.07004	down
meta_124	Daidzein-7-O-glucoside(Daidzin)*	6.42919e+06	7.99532e+06	7.95035e+06	331670	254821	463006	7.45829e+06	349832	0.0469052	-4.41411	0.00472672	1.06792	down
meta_125	Licochalcone D*	15130.9	16781.9	13603.6	97718.1	71316.3	74248.9	15172.1	81094.5	5.34496	2.41818	0.0148159	1.04568	up
meta_126	(E)-7-O-β-D-glucopyranoside-5-hydroxy-3-(4'-hydroxybenzylidene)-chroman-4-one	909735	906260	963150	12063.2	9507.87	12716.8	926382	11429.3	0.0123376	-6.3408	0.000391187	1.07831	down
meta_127	Isobavachalcone D	49695	58212.1	59380.8	9	9	9	55762.7	9	0.000161398	-12.5971	0.00298415	1.07279	down
meta_128	6,7-Dihydroxyflavone	1.97876e+06	2.11923e+06	2.4406e+06	179834	167665	271709	2.17953e+06	206403	0.0947005	-3.40048	0.00320779	1.06845	down
meta_130	Luteolin-3'-O-glucoside*	423339	461735	356521	12829.8	17051.8	22356.1	413865	17412.6	0.042073	-4.57096	0.00564913	1.06627	down
meta_131	Delphinidin-3-O-sambubioside	21295.3	19341.3	21151.9	593.39	1257.13	1302.09	20596.2	1050.87	0.0510226	-4.29272	0.000294151	1.07666	down
meta_133	4′-Methoxypuerarin	4.84975e+07	5.32312e+07	5.61677e+07	381229	217107	224085	5.26321e+07	274140	0.00520861	-7.58488	0.0018068	1.07529	down
meta_135	Kaempferol-3-O-glucoside (Astragalin)*	459236	419406	511697	9	9	110477	463446	36831.6	0.0794733	-3.65339	0.00110515	1.05551	down
meta_136	Isoliquiritin	2.42473e+06	2.48332e+06	2.46095e+06	24455	31520.3	24608.6	2.45634e+06	26861.3	0.0109355	-6.51483	3.65509e-05	1.07907	down
meta_137	Hispidulin-8-C-(2''-O-xylosyl)glucoside	416105	510725	387435	9	9	9	438088	9	2.05438e-05	-15.5709	0.00715246	1.06386	down
meta_138	5,7,8,4'-Tetramethoxyflavone*	4531.37	4532.51	4679.4	2155.21	3273.8	2522.81	4581.09	2650.61	0.578598	-0.789367	0.0257144	1.02014	down
meta_139	Tricin-7-O-saccharic acid	152541	142748	128333	16846.5	14299.9	14690.8	141207	15279.1	0.108203	-3.20819	0.00280657	1.07238	down
meta_140	Phloretin-4'-O-glucoside (Trilobatin)	110262	114661	128329	9	9	9	117750	9	7.64329e-05	-13.6754	0.00212742	1.07463	down
meta_141	Isovitexin-7-O-glucoside(Saponarin)	115570	139870	124319	36349.1	35041.4	18449.1	126586	29946.5	0.23657	-2.07966	0.000563747	1.06031	down
meta_142	Naringenin-7-O-(6''-malonyl)glucoside	1.99388e+06	1.82979e+06	1.67511e+06	675774	550434	518350	1.83293e+06	581519	0.317263	-1.65625	0.00120122	1.06457	down
meta_145	3'-Hydroxyl-4'-methyldaidzin	51238.5	75673.8	96290.9	9	9	9	74401.1	9	0.000120966	-13.0131	0.0292968	1.01869	down
meta_147	Genistein	180849	186103	177270	32323.7	24005.5	33442.5	181407	29923.9	0.164954	-2.59986	3.3707e-06	1.07773	down
meta_148	Calycosin-7-O-glucoside	9.54081e+06	1.32659e+07	1.40005e+07	24885.3	17370.5	6474.47	1.22691e+07	16243.4	0.00132393	-9.56095	0.0124566	1.05284	down
meta_149	Daidzein-4'-O-glucoside*	2.06875e+06	3.58082e+06	2.7576e+06	21707.6	76093.6	72053.3	2.80239e+06	56618.2	0.0202035	-5.62925	0.0242609	1.02826	down
meta_150	Formononetin-7-O-glucoside (Ononin)	2.83643e+07	3.18996e+07	3.22789e+07	169860	189875	143547	3.08476e+07	167760	0.00543836	-7.52261	0.00164485	1.07565	down
meta_151	Farrerol-7-O-glucoside	43984.4	55586.2	43228.5	9	9	9	47599.7	9	0.000189077	-12.3687	0.00698769	1.06422	down
meta_152	Chrysin-8-C-glucoside	7.01276e+06	7.38194e+06	7.03518e+06	400348	491575	364148	7.1433e+06	418690	0.058613	-4.09263	9.43763e-05	1.07842	down
meta_153	Chrysoeriol-7-O-(6''-acetyl)glucoside	403456	451047	400947	65389.2	57561.6	51183.1	418483	58044.6	0.138702	-2.84994	0.00118758	1.0745	down
meta_154	Isoformononetin	51959.6	59993.6	57326.3	11691.3	6980.93	6925.69	56426.5	8532.63	0.151217	-2.72531	0.000181225	1.07168	down
meta_155	Schaftoside*	23139.9	34689.9	41455.9	9	9	9	33095.2	9	0.000271943	-11.8444	0.025138	1.02698	down
meta_156	5-Hydroxy ononin	1.62331e+07	1.55822e+07	1.56802e+07	91689.1	82785.1	71511.7	1.58318e+07	81995.3	0.00517914	-7.59307	0.000163537	1.07881	down
meta_157	Orientin-2''-O-xyloside	836258	721873	843987	15482.9	13280.6	24876.7	800706	17880	0.0223303	-5.48485	0.00236837	1.0737	down
meta_159	Tricin-5-O-Glucoside	1.7519e+06	1.77728e+06	1.94556e+06	69538.4	67235.8	66410	1.82491e+06	67728.1	0.037113	-4.75193	0.00119094	1.07663	down
meta_160	Genistein-8-C-apiosyl(1→6)glucoside*	3.0605e+07	3.10836e+07	2.77306e+07	2.06385e+07	1.96517e+07	2.02736e+07	2.98064e+07	2.01879e+07	0.677302	-0.562129	0.00795438	1.05261	down
meta_161	Procyanidin C1	938.73	1705.15	1683.21	4141.96	3392.82	3287.71	1442.36	3607.5	2.5011	1.32256	0.004248	1.02153	up
meta_163	Kaempferol-3-O-galactoside (Trifolin)*	93449.5	135538	122483	9	9	9	117157	9	7.68201e-05	-13.6682	0.0110864	1.05567	down
meta_164	Epicatechin glucoside*	262828	248496	202954	9	9	9	238092	9	3.78005e-05	-14.6912	0.00569861	1.06692	down
meta_165	Garbanzol	17567.3	15382	10984.1	219395	253934	248049	14644.5	240459	16.4198	4.03737	0.00168296	1.07426	up
meta_166	4',5,7-Trihydroxyisoflavone-6-methylether-7-O-β-D-xylopyranosyl-(1→6)-β-D-glucopyranoside	3.22137e+06	4.16291e+06	4.40119e+06	19965.7	10450.3	10930.1	3.92849e+06	13782	0.00350823	-8.15504	0.00835599	1.06141	down
meta_167	Procyanidin B3	651.337	1158.43	1424.09	15895.8	21107	15020.9	1077.95	17341.3	16.0872	4.00784	0.0124487	1.05056	up
meta_168	Chrysoeriol-7-O-(6''-malonyl)glucoside	3.232e+06	3.25675e+06	3.47762e+06	738723	643421	694011	3.32212e+06	692052	0.208316	-2.26315	0.00025934	1.07707	down
meta_169	Persicoside	74422.1	82085.6	72615.2	3551.31	2743.8	3172.8	76374.3	3155.97	0.0413224	-4.59693	0.00147695	1.07576	down
meta_170	Isoschaftoside*	47236.7	41066.2	31835.4	15306.1	17382.2	9314.46	40046.1	14000.9	0.34962	-1.51614	0.0135556	1.00502	down
meta_171	3 '-hydroxypuerarin-4 '-O-deoxyhe -xoside	5.59723e+06	5.6449e+06	5.96254e+06	95944.5	69367.8	80634.6	5.73489e+06	81982.3	0.0142954	-6.12831	0.000389512	1.0783	down
meta_172	4,6-Dimethoxyisoflavone-7-O-glucoside	2.32578e+06	2.45692e+06	2.53054e+06	9	9	9	2.43775e+06	9	3.69194e-06	-18.0472	0.000602854	1.07789	down
meta_173	Gallocatechin-(4α→8)-gallocatechin	93005.8	110248	129552	1266.29	2494.49	1252.75	110935	1671.18	0.0150644	-6.05271	0.00912301	1.05962	down
meta_174	Liquiritigenin-7,4'-O-diglucoside	995022	862107	1.02605e+06	9	6373.64	5382.59	961059	3921.74	0.00408065	-7.93699	0.00271361	1.07328	down
meta_175	Formononetin 8-C-[β-D-xylopyranosyl-(1→6)]-β-D-glucopyranoside*	6.9687e+07	6.10699e+07	7.07071e+07	68499.2	36551.9	45396.6	6.71547e+07	50149.3	0.000746773	-10.387	0.00206818	1.07474	down
meta_176	5,7,3',4',5'-Pentahydroxyflavan (Tricetiflavan)	1422.14	9	853.625	4425.11	3840.29	3831.86	761.589	4032.42	5.29475	2.40456	0.00642538	1.03967	up
meta_177	Puerarin xyloside	1.24739e+07	1.31394e+07	1.25947e+07	3.79479e+06	3.54501e+06	2.31867e+06	1.2736e+07	3.21949e+06	0.252787	-1.98401	0.000505041	1.07324	down
meta_178	Luteolin-7-O-neohesperidoside (Lonicerin)*	76621.4	75477.9	73174.9	23011.9	42168.3	33567.1	75091.4	32915.8	0.438343	-1.18987	0.0144616	1.04255	down
meta_179	Orientin-2''-O-galactoside	49052.8	30861.5	46874.6	9	9	9	42263	9	0.000212952	-12.1972	0.0179297	1.0415	down
meta_180	3',5',5,7-Tetrahydroxy-4'-methoxyflavanone-3'-O-glucoside	639076	695114	813818	1.6796e+06	1.33794e+06	1.34315e+06	716003	1.45357e+06	2.03011	1.02156	0.0116092	1.02263	up
meta_182	3'-Methoxydaidzin-4'-O-glucoside	61755.9	109783	110902	2268.79	1145.08	4516.76	94146.9	2643.54	0.0280789	-5.15437	0.029545	1.01718	down
meta_183	Luteolin-7-O-(6''-malonyl)glucoside	625922	569258	514338	29927	20240.4	19072.5	569839	23080	0.0405027	-4.62584	0.00316304	1.07163	down
meta_184	Wogonin (5,7-Dihydroxy-8-Methoxyflavone)*	19174.1	14149.6	20459.4	9	9	9	17927.7	9	0.000502017	-10.96	0.0113469	1.05513	down
meta_185	Naringenin-6-C-Glucoside	326805	266491	250712	109242	103347	90558.5	281336	101049	0.359177	-1.47723	0.0125187	1.04323	down
meta_186	Kaempferol-3,7-O-diglucoside	15493.1	13073.8	9402.37	9	9	9	12656.4	9	0.000711102	-10.4577	0.0190409	1.0391	down
meta_187	Glycitin	1.57515e+07	1.62109e+07	2.17726e+07	20255.6	20124.5	17254.5	1.79117e+07	19211.5	0.00107257	-9.86471	0.0114944	1.05487	down
meta_189	Acacetin-7-O-galactoside*	4.92863e+06	5.02527e+06	5.28833e+06	9	9	9	5.08074e+06	9	1.77139e-06	-19.1067	0.000447176	1.07823	down
meta_191	Sophoricoside	1.97006e+07	1.83826e+07	2.02729e+07	2.9007e+06	2.49494e+06	1.84579e+06	1.9452e+07	2.41381e+06	0.12409	-3.01054	9.00354e-05	1.07617	down
meta_192	Pterocarpine	27750.5	34791.5	37834.4	9	9	9	33458.8	9	0.000268987	-11.8602	0.00787613	1.06243	down
meta_193	Apigenin-7-O-(6''-acetyl)glucoside	197137	220667	184075	46550.2	52246.6	47154.6	200626	48650.5	0.242493	-2.04398	0.0040454	1.06828	down
meta_195	Prunetin-4'-O-glucoside	200631	224591	195320	9	981.75	3640.8	206847	1543.85	0.00746373	-7.06589	0.00168619	1.07497	down
meta_196	6-C-Glucosyl-2-Hydroxynaringenin	453347	378951	384535	1.30936e+06	1.47983e+06	1.70788e+06	405611	1.49902e+06	3.6957	1.88585	0.00873559	1.05491	up
meta_198	Kaempferol-3-O-glucuronide-7-O-glucoside	6182.7	6712.85	6302.98	9	9	9	6399.51	9	0.00140636	-9.47382	0.000629976	1.07781	down
meta_199	Chrysoeriol-7-O-rutinoside	238027	311913	464933	9	9	9	338291	9	2.66043e-05	-15.198	0.0368693	1.00384	down
meta_201	3',7-dihydroxy-4'-methoxyflavone	425841	492186	504399	78435	87897.1	73968.9	474142	80100.3	0.168938	-2.56544	0.00309154	1.07079	down
meta_203	Apigenin-7-O-(6''-p-Coumaryl)glucoside	9	9	9	28755.2	30796.7	28167	9	29239.6	3248.85	11.6657	0.000742293	1.07759	up
meta_205	Genistein-8-C-glucoside	1.93783e+07	1.69359e+07	1.73629e+07	5.24489e+06	8.59105e+06	6.02631e+06	1.78924e+07	6.62075e+06	0.370032	-1.43428	0.00123229	1.05307	down
meta_206	Hispidulin-8-C-glucoside	1.55178e+06	1.52687e+06	1.55364e+06	139041	142381	125034	1.5441e+06	135485	0.0877439	-3.51056	2.22915e-07	1.07906	down
meta_208	Kaempferol-4'-O-glucoside*	298056	228116	224888	77388.4	94906.9	129434	250354	100577	0.401738	-1.31567	0.00953375	1.00923	down
meta_213	kaempferol-3-O-α-rhamnopyranosyl-(1→2)-[α-rhamnopyranosyl-(1→6)]-β-galactopyranoside-7-O-α-rhamnopyranoside	14354.7	8578.19	10532.7	9	9	9	11155.2	9	0.000806797	-10.2755	0.0223869	1.03236	down
meta_215	Yuanhuanin	867440	763976	906728	22580.4	21857.5	24891.5	846048	23109.8	0.027315	-5.19416	0.00265565	1.07346	down
meta_216	Acacetin*	14408.7	16014.8	13946.4	9	9	9	14790	9	0.00060852	-10.6824	0.00179345	1.0753	down
meta_217	Liquiritigenin-4'-O-Glucoside (Liquiritin)	3.39082e+06	2.78996e+06	3.32552e+06	124586	158846	127648	3.16877e+06	137027	0.043243	-4.53139	0.00382276	1.07075	down
meta_218	7-Hydroxy-3''-methoxy-isoflavone-7-primeveroside	529082	486209	503303	5879.85	9	6772.8	506198	4220.55	0.00833775	-6.90613	0.000446916	1.0778	down
meta_219	Quercetagetin-7-O-glucoside(Quercetagitrin)	592931	718020	660843	1.43833e+06	1.31624e+06	1.22983e+06	657265	1.32813e+06	2.02069	1.01485	0.00171391	1.05612	up
meta_223	Diosmetin-8-C-(2''-O-arabinosyl)glucoside	192583	177351	242694	26220.6	50905.3	31730.4	204209	36285.4	0.177688	-2.49258	0.00715022	1.04666	down
meta_224	4',5'-Dihydroxy-6,8-dimethoxyisoflavone-7-O-galactoside	50107	35387.3	41904.3	2646.78	958.97	2880.5	42466.2	2162.08	0.0509131	-4.29582	0.00984852	1.05539	down
meta_225	Tricin-7-O-Glucoside	50107	35387.3	41904.3	2646.78	958.97	2880.5	42466.2	2162.08	0.0509131	-4.29582	0.00984852	1.05539	down
meta_226	Kakkalide	672911	606552	647693	9	9	9	642385	9	1.40103e-05	-16.1232	0.000905131	1.07722	down
meta_227	Hesperetin-7-O-neohesperidoside(Neohesperidin)*	5069.75	9	9	21435.6	25258.4	25310.4	1695.92	24001.5	14.1525	3.82299	0.000655226	1.06025	up
meta_228	Hesperetin-7-O-rutinoside (Hesperidin)*	5069.75	9	9	21435.6	25258.4	25310.4	1695.92	24001.5	14.1525	3.82299	0.000655226	1.06025	up
meta_229	6''-O-Acetylglycitin	212560	264765	240166	3931.03	3807.8	2533.32	239163	3424.05	0.0143168	-6.12615	0.00403986	1.07045	down
meta_230	Dihydromyricetin-3-O-glucoside	49198.1	50820.1	39957.1	9	9	9	46658.4	9	0.000192891	-12.3399	0.00521859	1.06794	down
meta_231	Apigenin-6,8-di-C-arabinoside*	55450.7	63006.3	88309.1	6974.84	8712.24	6837.86	68922	7508.31	0.108939	-3.19841	0.0248341	1.0267	down
meta_232	Apigenin-6-C-arabinoside-8-C-xyloside*	55450.7	63006.3	88309.1	6974.84	8712.24	6837.86	68922	7508.31	0.108939	-3.19841	0.0248341	1.0267	down
meta_234	Mearnsetin-3-O-glucoside	47511.5	52662.8	55933.7	4160.94	4757.57	1380.74	52036	3433.09	0.0659752	-3.92193	0.000663443	1.07278	down
meta_235	Apigenin-6-C-xyloside-8-C-arabinoside	202122	168006	168299	19265.1	13917.2	11631.7	179476	14938	0.0832314	-3.58673	0.00356219	1.06866	down
meta_236	Mirificin	5.48231e+06	6.6219e+06	6.77775e+06	1.78535e+06	1.64626e+06	1.70191e+06	6.29399e+06	1.71117e+06	0.271874	-1.87899	0.00739145	1.06233	down
meta_240	Genistein-7-O-galactoside-rhamnose	9	14122.3	9	45183.2	38799.8	34201.5	4713.45	39394.8	8.35797	3.06315	0.00549488	1.02559	up
meta_241	Chrysoeriol-6-C-glucoside-4'-O-glucoside	38591.9	34716.3	37516.3	1611.82	2341.67	829.304	36941.5	1594.27	0.0431565	-4.53428	0.000280612	1.07654	down
meta_242	isocarlinoside*	44786.8	28641.1	37066.8	713.254	762.548	9	36831.6	494.934	0.0134378	-6.21756	0.0158625	1.0452	down
meta_243	3'-Methoxydaidzein	14098.8	15456.3	13281.9	9	9	9	14279	9	0.000630295	-10.6317	0.00196881	1.07491	down
meta_245	Luteolin-7-O-rutinoside*	77764.9	61755.9	78891.1	32213.9	11556.9	19561.2	72803.9	21110.7	0.289966	-1.78604	0.00327077	1.02906	down
meta_246	Daidzein-7-O-apiosyl(1→6)glucoside*	5.91449e+07	5.95727e+07	6.84059e+07	2.01269e+06	2.08951e+06	1.94562e+06	6.23745e+07	2.01594e+06	0.03232	-4.95143	0.0024872	1.07386	down
meta_247	5,7-Dihydroxy-4-methoxyflavone-3-O-xylose-(1-6)-glucose	94618.5	78364.8	86586.9	9	9	9	86523.4	9	0.000104018	-13.2309	0.00292856	1.07287	down
meta_248	Chrysoeriol-8-C-glucoside (Scoparin)	1.33538e+06	1.18525e+06	1.62536e+06	129615	101253	84352.8	1.382e+06	105074	0.0760303	-3.71728	0.0095065	1.05759	down
meta_253	Vitexin-2''-O-rhamnoside	73426	83527.2	49681	1146.59	5379.38	3175.84	68878.1	3233.94	0.0469516	-4.41268	0.0212576	1.03128	down
meta_254	Kaempferol-3-O-rutinoside(Nicotiflorin)*	96060.9	72343.7	83464.1	24432.3	25227.6	31394.5	83956.2	27018.1	0.321812	-1.63571	0.00887274	1.04627	down
meta_255	Luteolin-6-C-arabinoside-7-O-glucoside	43985.5	69640.5	49469.5	9	9	9	54365.2	9	0.000165547	-12.5605	0.0199768	1.03729	down
meta_257	2-hydroxynaringenin*	1892.49	4645.41	2025.99	47391.9	50735.6	37758.9	2854.63	45295.5	15.8674	3.98799	0.00610125	1.06063	up
meta_258	Apigenin-7-O-(2''-glucosyl)arabinoside	176106	213841	157775	23970.1	19357.1	34514.4	182574	25947.2	0.142119	-2.81483	0.00745789	1.05429	down
meta_259	Formononetin 8-C-[β-D-apiofuranosyl-(1→6)]-β-D-glucopyranoside*	1.79689e+07	2.42572e+07	2.19288e+07	9	37913.5	43019.5	2.1385e+07	26980.6	0.00126166	-9.63046	0.0073025	1.0636	down
meta_260	Peonidin-3-O-glucoside	254136	424933	362318	9	9	9	347129	9	2.5927e-05	-15.2352	0.0200353	1.03722	down
meta_261	Diosmetin-6-C-glucoside	694207	739566	620025	38157.2	46824.7	38020.8	684599	41000.9	0.0598904	-4.06153	0.00275829	1.07282	down
meta_262	Kaempferol-3-O-glucorhamnoside*	78664.6	73190.9	101019	26462.7	36966.9	19769.5	84291.3	27733	0.329014	-1.60378	0.00856641	1.0189	down
meta_263	Limocitrin-3-O-glucoside	29852.2	31682.2	31975	9	9	9	31169.8	9	0.000288741	-11.7579	0.000454031	1.07821	down
meta_265	Hesperetin-5-O-glucoside	9	9	9	19775.8	11555.3	15371.1	9	15567.4	1729.71	10.7563	0.0225192	1.03206	up
meta_268	Rosinidin-3-O-glucoside	651895	547865	855488	9	9	9	685083	9	1.31371e-05	-16.216	0.0169487	1.04358	down
meta_270	Syringetin-7-O-glucoside	35075.4	38620.6	21007.2	9	9	9	31567.8	9	0.000285101	-11.7762	0.027839	1.02134	down
meta_273	3'-Hydroxy-daidzein 8-C-apiosyl(1→6)glucoside	780804	766478	1.02448e+06	9	9	9	857255	9	1.04986e-05	-16.5394	0.00940275	1.05924	down
meta_274	Apigenin-7-O-rutinoside (Isorhoifolin)*	9	9	9	34915.7	22850.7	35207.3	9	30991.2	3443.47	11.7496	0.0168318	1.04364	up
meta_276	Epicatechin-3'-O-β-D-glucopyranoside*	285739	273625	256764	611790	619819	624152	272043	618587	2.27386	1.18514	8.79773e-05	1.07769	up
meta_278	Diosmetin-7-O-(6''-malonyl)glucoside	90511.9	78305.9	56952.7	20870.5	9149.42	21346.7	75256.9	17122.2	0.227517	-2.13595	0.0164122	1.01393	down

## Sheet: HS and FG
#ID	name	HS1	HS2	HS3	FG1	FG2	FG3	HS_Mean	FG_Mean	Fold_change	log2FC	Pvalue	VIP	regulated
meta_1	2-Hydroxy-2,3-dihydrogenistein*	7351.34	8346.86	11042	29476.6	23836.9	29274.4	8913.41	27529.3	3.08853	1.62692	0.00232745	1.18997	up
meta_2	3'-Methoxydaidzin	113077	93043	102822	75444.7	64737.9	66677.3	102981	68953.3	0.669576	-0.578681	0.0126038	1.13665	down
meta_3	8-Prenylkaempferol	700.297	1103.52	870.946	5429.29	6297.65	4212.77	891.589	5313.23	5.95929	2.57514	0.0154663	1.17672	up
meta_4	Licoisoflavone A*	700.297	1103.52	870.946	5429.29	6297.65	4212.77	891.589	5313.23	5.95929	2.57514	0.0154663	1.17672	up
meta_5	3'-Hydroxy-4'-O-methylglabridin	10878.1	11704.6	12350.9	16256.5	13990.4	15782.2	11644.5	15343	1.31762	0.397934	0.0156969	1.11849	up
meta_6	Pinocembrin-7-O-(6''-O-malonyl)glucoside	31303	20676.6	26162.7	3.376e+06	3.43683e+06	3.81036e+06	26047.4	3.54107e+06	135.947	7.0869	0.00148189	1.21748	up
meta_7	Isoliquiritigenin	19971.3	16542.5	20786.7	474650	494917	466058	19100.2	478542	25.0543	4.64699	0.000261292	1.22042	up
meta_10	Naringenin-7-O-glucoside (Prunin)	66000.2	39166.1	49904.4	1.18518e+06	1.09429e+06	1.29728e+06	51690.2	1.19225e+06	23.0653	4.52765	0.00228315	1.21457	up
meta_11	Myricetin-3-O-β-D-glucoside*	1738482	1.61364e+06	1.69844e+06	1.33079e+06	1.17829e+06	1.21791e+06	1.68352e+06	1.24233e+06	0.737937	-0.438431	0.00199259	1.17975	down
meta_12	4'-Hydroxy-5,7-dimethoxyflavanone	3.7599e+07	3.59001e+07	4.33606e+07	5.5533e+07	5.12484e+07	5.16648e+07	3.89533e+07	5.28154e+07	1.35587	0.439216	0.010614	1.1424	up
meta_14	Naringenin chalcone; 2',4,4',6'-Tetrahydroxychalcone	20717.9	22209.5	24250.7	258245	264846	258546	22392.7	260546	11.6353	3.54044	3.69339e-06	1.22101	up
meta_16	Isobavachalcone	3975.35	3608.74	3860.49	105845	90962.5	110655	3814.86	102487	26.8653	4.74767	0.00358005	1.21238	up
meta_17	Butin; 7,3',4'-Trihydroxyflavanone*	23175.6	22706.1	21765.2	248523	224795	230466	22548.9	234595	10.4038	3.37904	0.00109904	1.21848	up
meta_24	Galangin-7-O-glucoside	1.89581e+06	2.10612e+06	1.79823e+06	4.28853e+06	5.22826e+06	4.13412e+06	1.93339e+06	4.55031e+06	2.35354	1.23483	0.0122209	1.17893	up
meta_25	Neobavaisoflavone	20281	16856.6	28154.1	756078	660532	656158	21763.9	690923	31.7463	4.98852	0.00216411	1.21553	up
meta_28	Licoflavone A	27250.5	30427.1	44798.2	1.04957e+06	1.09624e+06	869551	34158.6	1.00512e+06	29.4251	4.87898	0.00481871	1.20922	up
meta_32	Gancaonin G	9	9	9	25645.5	23098.4	25267.9	9	24670.6	2741.18	11.4206	0.00103393	1.21867	up
meta_34	Licoflavone C	9	1396.53	1568.17	45047	65622.7	50673.1	991.234	53780.9	54.2565	5.76172	0.0128302	1.18936	up
meta_38	4',7-Dihydroxy-3'-methoxyisoflavone 8-C-[β-D-apiofuranosyl-(1→6)]-β-D-glucopyranoside	140180	122137	142236	64090.8	43110.3	49797.3	134851	52332.8	0.388079	-1.36558	0.000753208	1.19332	down
meta_39	7,2',4'-Trihydroxyisoflavanone	1235.79	1766.54	2183.02	3966.55	3254.3	3124.2	1728.45	3448.35	1.99505	0.996426	0.0105693	1.11813	up
meta_42	Phloretin-2'-O-glucoside (Phlorizin)	11079.5	6539.62	6456.07	29270.3	23124.5	22921.8	8025.06	25105.6	3.1284	1.64542	0.0036606	1.16916	up
meta_43	6''-O-Malonylgenistin	4.39164e+06	5.27849e+06	4.30087e+06	1.08533e+07	1.23243e+07	9.56493e+06	4.657e+06	1.09142e+07	2.34361	1.22873	0.00844922	1.17799	up
meta_44	3,5,7-Trihydroxyflavanone (Pinobanksin)	42276.6	37446.1	38518.6	424487	467410	447418	39413.8	446438	11.327	3.50169	0.000802897	1.21894	up
meta_45	Aromadendrin-7-O-glucoside	524921	538465	488056	1.1721e+06	1.03029e+06	881858	517147	1.02808e+06	1.98799	0.99131	0.022941	1.15887	up
meta_47	Daidzein	1.51653e+06	1.47966e+06	1.33978e+06	633229	628028	596360	1.44532e+06	619206	0.428421	-1.2229	0.00304171	1.21077	down
meta_48	Apigenin-6-C-glucoside (Isovitexin)*	1.18781e+06	1.27652e+06	1.42418e+06	3.07776e+06	2.40955e+06	2.5789e+06	1.29617e+06	2.68874e+06	2.07437	1.05267	0.0128101	1.16855	up
meta_49	Apigenin-8-C-Glucoside (Vitexin)*	1.18781e+06	1.27652e+06	1.42418e+06	3.07776e+06	2.40955e+06	2.5789e+06	1.29617e+06	2.68874e+06	2.07437	1.05267	0.0128101	1.16855	up
meta_50	2,4,4'-trihydroxychalcone	18138.1	19384.5	20931.2	506131	510097	468816	19484.6	495015	25.4054	4.66706	0.000733426	1.21945	up
meta_52	Butin-7-O-glucoside	72642.7	78302.9	59620.4	1.3639e+06	1.39836e+06	1.66726e+06	70188.7	1.47651e+06	21.0363	4.39481	0.00450886	1.20975	up
meta_53	Apigenin-7-O-glucoside(Cosmosiin)*	1.2802e+06	1.79592e+06	892669	3.34982e+06	3.63791e+06	2.93912e+06	1.32293e+06	3.30895e+06	2.50123	1.32264	0.00469948	1.15806	up
meta_56	3'-Hydroxypuerarin	20805.7	13420.5	25146.6	86942	98200	106303	19790.9	97148.5	4.90873	2.29535	0.000821893	1.20404	up
meta_57	Puerarin-7-O-glucoside*	956499	993968	631058	1.5589e+06	1.43582e+06	1.96378e+06	860508	1.65283e+06	1.92076	0.941678	0.0189869	1.09247	up
meta_58	3,9-Dihydroxypterocarpan	37187.5	35183.3	40034.5	950061	1.0121e+06	935344	37468.4	965834	25.7773	4.68803	0.000616177	1.21972	up
meta_60	Puerarin-4'-O-glucoside	30417.3	21295.6	36164.7	95301.6	57616.1	68887.1	29292.5	73934.9	2.52402	1.33572	0.0431133	1.07682	up
meta_61	Apigenin; 4',5,7-Trihydroxyflavone	39551.4	48350.8	43266.4	26201.5	26218.8	24141.5	43722.9	25520.6	0.58369	-0.776725	0.0141244	1.17323	down
meta_64	Pratensein	9	9	9	1195.13	1342.19	2382.39	9	1639.9	182.212	7.50947	0.0486912	1.10955	up
meta_70	6-Hydroxy-5,7,4'-trimethoxyflavone	6272.16	5064.08	6152.41	2921.84	2139.93	1249.57	5829.55	2103.78	0.360882	-1.4704	0.00444647	1.15836	down
meta_72	Naringenin (5,7,4'-Trihydroxyflavanone)*	22709.5	18016.2	23599	241299	245705	227626	21441.6	238210	11.1097	3.47375	0.000214785	1.21966	up
meta_73	Genistein-7-O-Glucoside (Genistin)	157763	150816	126204	412258	387982	516633	144927	438958	3.02881	1.59875	0.0136002	1.1766	up
meta_75	Apigenin-6-C-arabinoside*	39318.6	42648.7	43806.6	67710.6	69432.6	58675.3	41924.6	65272.8	1.55691	0.638685	0.010927	1.16759	up
meta_77	Apigenin-7-O-neohesperidoside (Rhoifolin)*	123569	112650	139544	63082.8	59632.2	36580.1	125255	53098.4	0.423924	-1.23812	0.0032427	1.16339	down
meta_78	Tangeretin (4',5,6,7,8-Pentamethoxyflavone)	52112.6	43340.7	46860.1	25227.4	18477	23247.7	47437.8	22317.4	0.470455	-1.08787	0.00185977	1.18225	down
meta_79	Apigenin-7-O-(6''-malonyl)glucoside	572675	849130	494591	1.41834e+06	1.46932e+06	1.3099e+06	638799	1.39918e+06	2.19034	1.13115	0.00982041	1.16624	up
meta_80	Naringenin-7-O-Rutinoside(Narirutin)	461228	470328	369605	200672	244840	230324	433720	225279	0.51941	-0.945053	0.013224	1.15957	down
meta_81	4,4'-dihydroxy-2-methoxychalcone	9	9	9	67729.2	46180	35348.7	9	49752.6	5528.07	12.4326	0.0347065	1.14104	up
meta_82	Licoflavonol*	9	9	9	8312.63	6416.81	4430.99	9	6386.81	709.646	9.47095	0.0295135	1.15264	up
meta_83	3'-Methoxy-6''-O-xylosylpuerarin	1.02734e+06	1.20243e+06	1.30759e+06	2.99582e+06	2.27128e+06	2.06441e+06	1.17912e+06	2.44384e+06	2.0726	1.05144	0.0377601	1.10799	up
meta_84	3'-Hydroxy-6''-O-xylosylpuerarin	49921	41506.2	51807	111077	109049	109936	47744.7	110021	2.30435	1.20436	0.00194433	1.21506	up
meta_86	Glyceollin III	9	9	9	10405.4	8491.72	8542.39	9	9146.5	1016.28	9.98908	0.00471422	1.20991	up
meta_89	Glabranine	1511.85	2696.3	3417.95	8694.91	8495.85	8110.1	2542.03	8433.62	3.31767	1.73017	0.00519765	1.19838	up
meta_91	Epicatechin-6-C-β-D-glucopyranoside*	200111	197753	197200	111295	99326.4	133774	198355	114798	0.578753	-0.78898	0.0137515	1.18716	down
meta_94	Kaempferol-3-O-sophoroside	77233.1	74187.7	84068.6	58624.4	55232.9	61444.7	78496.4	58434	0.744416	-0.425818	0.00744543	1.15496	down
meta_96	Eriodictyol-8-C-glucoside	214032	179389	193757	471359	443850	406275	195726	440495	2.25057	1.17029	0.00132144	1.20337	up
meta_97	Licoagrochalcone D*	1531.48	1420.03	928.029	6810.96	6887.04	3810.88	1293.18	5836.29	4.51314	2.17413	0.0423656	1.11276	up
meta_98	(3R)-Vestitol	9	9	9	1293.06	1263.53	1379.56	9	1312.05	145.783	7.18768	0.000713163	1.21941	up
meta_100	Licoisoflavanone*	1141.83	1476	1063.31	4980.41	7915.21	4586	1227.05	5827.2	4.74897	2.24761	0.0465552	1.10975	up
meta_101	Isovitexin-2''-O-xyloside	8.14337e+06	8.78379e+06	9.3313e+06	6.47602e+06	6.97091e+06	6.95158e+06	8.75282e+06	6.7995e+06	0.776835	-0.364319	0.0161443	1.13802	down
meta_102	4',5-Dihydroxyisoflavone-7-O-galactoside	1.94486e+06	1.77675e+06	1.73288e+06	5.84958e+06	4.98904e+06	4.8135e+06	1.81817e+06	5.21737e+06	2.86958	1.52084	0.00692973	1.19947	up
meta_105	Liquiritigenin	23437.6	16018.7	17616.1	353011	327937	277757	19024.1	319568	16.7981	4.07022	0.00500723	1.20831	up
meta_108	Isovitexin-8-O-xyloside	2.54546e+06	2.46983e+06	2.55382e+06	1.41998e+06	1.26658e+06	1.51377e+06	2.52304e+06	1.40011e+06	0.554931	-0.84962	0.0016164	1.20997	down
meta_109	Apigenin-6-C-(2''-xylosyl)glucoside*	2.73853e+07	2.54737e+07	2.53133e+07	1.84156e+07	2.15723e+07	1.79276e+07	2.60574e+07	1.93051e+07	0.740869	-0.432709	0.0122128	1.13686	down
meta_110	Apigenin-8-C-(2''-xylosyl)glucoside*	2.73853e+07	2.54737e+07	2.53133e+07	1.84156e+07	2.15723e+07	1.79276e+07	2.60574e+07	1.93051e+07	0.740869	-0.432709	0.0122128	1.13686	down
meta_114	3',4',7-Trihydroxyflavone	35889.8	43265.6	32727.1	21482.9	22266.1	20794.1	37294.2	21514.3	0.576882	-0.793651	0.0349247	1.13521	down
meta_115	Naringenin-7-O-Neohesperidoside(Naringin)	706986	666091	548123	464509	343392	404508	640400	404136	0.631068	-0.664132	0.0190977	1.09299	down
meta_116	Genistein 8-C-glucoside	44748.3	36707.6	44317.5	18790.1	26476.5	20035.7	41924.5	21767.4	0.519206	-0.945621	0.00479315	1.15162	down
meta_117	Genistein 8-C-apiofuranosyl(1→6)glucoside*	2.86434e+07	2.46761e+07	2.31545e+07	1.92735e+07	1.90904e+07	1.77151e+07	2.54913e+07	1.8693e+07	0.733307	-0.44751	0.0436998	1.09124	down
meta_121	3 '-hydroxy-4'-O-glucosylpuerarin	12427.5	9	6776.94	17960.8	27696.8	21653.3	6404.47	22437	3.50333	1.80873	0.0269987	1.06138	up
meta_122	Epiafzelechin	784215	668173	756181	322776	547971	417171	736190	429306	0.583146	-0.778071	0.0245686	1.09929	down
meta_125	Licochalcone D*	1030.84	2206.84	1175.25	6994.19	4392.15	4674.6	1470.98	5353.65	3.63951	1.86374	0.0270934	1.10698	up
meta_126	(E)-7-O-β-D-glucopyranoside-5-hydroxy-3-(4'-hydroxybenzylidene)-chroman-4-one	52843.7	78699.2	52592.9	17888.6	43167	16821.9	61378.6	25959.2	0.422935	-1.24149	0.0441009	1.0062	down
meta_127	Isobavachalcone D	29135.1	29425.8	25883.3	10230.5	10486.8	13321.4	28148.1	11346.2	0.403091	-1.31082	0.000406243	1.2026	down
meta_128	6,7-Dihydroxyflavone	645037	819264	755601	261486	351064	303231	739967	305260	0.412532	-1.27742	0.00487548	1.18145	down
meta_129	Pinocembrin-7-O-glucoside (Pinocembroside)	9	9	9	214889	187690	203490	9	202023	22447	14.4542	0.00152035	1.21752	up
meta_136	Isoliquiritin	19581.6	17877.2	18579.3	266294	263668	252835	18679.4	260933	13.969	3.80416	0.000240876	1.22057	up
meta_139	Tricin-7-O-saccharic acid	3057.24	7561.43	6378.62	12151.9	22670.3	19260	5665.76	18027.4	3.18182	1.66985	0.0411942	1.0712	up
meta_142	Naringenin-7-O-(6''-malonyl)glucoside	132989	153385	123252	943627	785263	894950	136542	874614	6.40545	2.6793	0.00307911	1.21106	up
meta_143	Genistein-7-O-(6''-malonyl)glucoside	322296	248738	356191	126828	163492	142442	309075	144254	0.466729	-1.09934	0.0255099	1.13046	down
meta_145	3'-Hydroxyl-4'-methyldaidzin	11278.7	6954.49	11247.1	9	9	9	9826.78	9	0.000915864	-10.0926	0.0207354	1.17131	down
meta_147	Genistein	46850.2	56429.4	53386.5	28337.3	34158.4	28622.1	52222	30372.6	0.581605	-0.781887	0.00473654	1.16617	down
meta_150	Formononetin-7-O-glucoside (Ononin)	214231	223727	239091	337100	323067	346534	225683	335567	1.48689	0.572301	0.000389331	1.20177	up
meta_157	Orientin-2''-O-xyloside	37483.8	42515.9	30922.7	77302.1	55376.6	66485.7	36974.1	66388.1	1.79553	0.844409	0.0254613	1.09727	up
meta_159	Tricin-5-O-Glucoside	330356	299506	291410	171976	145990	157285	307090	158417	0.515865	-0.954934	0.00103793	1.20004	down
meta_160	Genistein-8-C-apiosyl(1→6)glucoside*	2.92695e+07	3.23541e+07	2.43941e+07	1.76978e+07	1.88697e+07	1.79687e+07	2.86726e+07	1.81787e+07	0.634011	-0.657419	0.0426684	1.11624	down
meta_161	Procyanidin C1	3054	1972.44	3540.43	9	9	9	2855.62	9	0.00315168	-8.30966	0.0254894	1.16027	down
meta_162	Patuletin-3-O-glucoside	15312.1	20939.9	24096.6	537271	673329	520438	20116.2	577012	28.684	4.84218	0.00734023	1.2033	up
meta_165	Garbanzol	1051.09	1946.14	1186.34	13705.5	8621.6	8880.74	1394.52	10402.6	7.45961	2.8991	0.0291822	1.14464	up
meta_166	4',5,7-Trihydroxyisoflavone-6-methylether-7-O-β-D-xylopyranosyl-(1→6)-β-D-glucopyranoside	158206	115899	156462	58611.2	57688.5	55329.7	143522	57209.8	0.398612	-1.32694	0.0242184	1.1619	down
meta_169	Persicoside	2089.64	3102.94	2678.52	9	9	9	2623.7	9	0.00343027	-8.18746	0.0123914	1.19184	down
meta_176	5,7,3',4',5'-Pentahydroxyflavan (Tricetiflavan)	3357.14	3242.54	2329.37	9	9	9	2976.35	9	0.00302384	-8.3694	0.0117967	1.19344	down
meta_177	Puerarin xyloside	1.30075e+07	1.32519e+07	1.38217e+07	7.9988e+06	7.04043e+06	8.25864e+06	1.33604e+07	7.76596e+06	0.581268	-0.782724	0.000527484	1.20623	down
meta_178	Luteolin-7-O-neohesperidoside (Lonicerin)*	62697.6	57181.9	78685.3	41295.2	34434.2	44603.4	66188.3	40110.9	0.606012	-0.722581	0.0387453	1.07114	down
meta_179	Orientin-2''-O-galactoside	9	9	9	1894.04	1208.01	1919.33	9	1673.79	185.977	7.53898	0.0190316	1.17581	up
meta_180	3',5',5,7-Tetrahydroxy-4'-methoxyflavanone-3'-O-glucoside	2.08291e+06	1.88868e+06	1.95957e+06	1.16462e+06	1.32943e+06	1.60616e+06	1.97705e+06	1.36674e+06	0.691301	-0.532613	0.0270215	1.1093	down
meta_182	3'-Methoxydaidzin-4'-O-glucoside	28688.3	20589.9	20767.6	1145.33	2304.18	9046.81	23348.6	4165.44	0.178402	-2.4868	0.0062817	1.14237	down
meta_188	Laricitrin-3-O-glucoside	13110.6	14222.1	21761.5	423703	534477	448729	16364.7	468969	28.6573	4.84083	0.00520874	1.20804	up
meta_191	Sophoricoside	1.9584e+06	2.50059e+06	1.78414e+06	3.78208e+06	3.79885e+06	3.94639e+06	2.08104e+06	3.84244e+06	1.8464	0.884715	0.0111628	1.18338	up
meta_193	Apigenin-7-O-(6''-acetyl)glucoside	21216.6	22915	20531.8	35875.5	42032.7	36918	21554.4	38275.4	1.77576	0.828433	0.00672539	1.1866	up
meta_196	6-C-Glucosyl-2-Hydroxynaringenin	510478	408114	394904	784998	853123	753784	437832	797302	1.82102	0.864749	0.0018605	1.18192	up
meta_197	Dihydrokaempferol-7-O-glucoside	26770.9	29065.3	25777.4	19681.9	18932.8	23210.7	27204.6	20608.5	0.757538	-0.400609	0.0186391	1.09497	down
meta_198	Kaempferol-3-O-glucuronide-7-O-glucoside	7428.93	8929.22	8131.33	9	9	9	8163.16	9	0.00110251	-9.82499	0.00281294	1.21458	down
meta_199	Chrysoeriol-7-O-rutinoside	9	9	9	60499.2	37883.3	55571.6	9	51318	5702.01	12.4773	0.0174414	1.17959	up
meta_203	Apigenin-7-O-(6''-p-Coumaryl)glucoside	133781	98569.5	125180	48687.5	30848.2	44248	119177	41261.2	0.346218	-1.53025	0.00750196	1.16757	down
meta_204	Apigenin-8-C-(2''-glucosyl)arabinoside	105270	100791	97225.7	70936.1	79065.9	60121.1	101096	70041.1	0.692819	-0.529449	0.0178214	1.13981	down
meta_205	Genistein-8-C-glucoside	1.2882e+06	1.27435e+06	1.09089e+06	1.55906e+06	1.95421e+06	1.83371e+06	1.21781e+06	1.78232e+06	1.46355	0.549469	0.0226548	1.10391	up
meta_207	Galloylisorhamnetin	19307.5	14255.3	23270	2558.11	1681.53	3405.4	18944.3	2548.35	0.134518	-2.89413	0.0212447	1.16092	down
meta_208	Kaempferol-4'-O-glucoside*	20865.4	31628.4	25983.4	103977	71214.9	82836.9	26159.1	86009.7	3.28795	1.71719	0.0171239	1.15725	up
meta_214	Luteolin-4'-O-glucoside*	25500.5	20797.9	24910.5	122501	74213.8	117420	23736.3	104711	4.41145	2.14125	0.0329524	1.14141	up
meta_215	Yuanhuanin	10934.5	10954.5	21340.1	35614.8	29172.8	32182	14409.7	32323.2	2.24316	1.16553	0.0189375	1.11911	up
meta_217	Liquiritigenin-4'-O-Glucoside (Liquiritin)	69874.7	121721	92513.7	665431	464747	657785	94703.2	595987	6.29321	2.6538	0.0132619	1.1791	up
meta_219	Quercetagetin-7-O-glucoside(Quercetagitrin)	2.20813e+06	1.8843e+06	1.83123e+06	1.31143e+06	1.23287e+06	1.24767e+06	1.97456e+06	1.26399e+06	0.640139	-0.643543	0.0226761	1.15682	down
meta_223	Diosmetin-8-C-(2''-O-arabinosyl)glucoside	61865.8	37802.8	53198.2	10861.5	9683.8	10807	50955.6	10450.8	0.205096	-2.28563	0.0285679	1.15271	down
meta_230	Dihydromyricetin-3-O-glucoside	9	9	9	2337	3430.17	2264.53	9	2677.23	297.471	8.2166	0.0193897	1.17543	up
meta_231	Apigenin-6,8-di-C-arabinoside*	4843.57	4754.45	3857.03	3051.09	2990.22	3183.97	4485.02	3075.09	0.685637	-0.544484	0.0426043	1.11303	down
meta_232	Apigenin-6-C-arabinoside-8-C-xyloside*	4843.57	4754.45	3857.03	3051.09	2990.22	3183.97	4485.02	3075.09	0.685637	-0.544484	0.0426043	1.11303	down
meta_234	Mearnsetin-3-O-glucoside	26008.6	27799.9	24399.6	9	9	9	26069.4	9	0.000345233	-11.5001	0.00141702	1.21801	down
meta_236	Mirificin	6.86573e+06	6.85014e+06	7.69482e+06	4.28503e+06	4.68355e+06	5.74357e+06	7.1369e+06	4.90405e+06	0.68714	-0.541324	0.0175829	1.10814	down
meta_240	Genistein-7-O-galactoside-rhamnose	155226	140811	185064	61048.1	56548.2	76424	160367	64673.5	0.403284	-1.31013	0.0083642	1.16913	down
meta_245	Luteolin-7-O-rutinoside*	64250.5	48033.9	47446.3	26386.3	35447.6	34311.9	53243.5	32048.6	0.601925	-0.732345	0.0418891	1.0542	down
meta_246	Daidzein-7-O-apiosyl(1→6)glucoside*	2.45525e+07	2.46451e+07	2.33512e+07	7.22781e+06	6.04538e+06	6.08799e+06	2.41829e+07	6.45372e+06	0.266871	-1.90579	6.64205e-06	1.21882	down
meta_247	5,7-Dihydroxy-4-methoxyflavone-3-O-xylose-(1-6)-glucose	9	9	9	2248.72	2868.25	1783.74	9	2300.24	255.582	7.99764	0.0182825	1.1781	up
meta_248	Chrysoeriol-8-C-glucoside (Scoparin)	40598.5	27328.8	32579.1	9368.68	7013.51	9319.98	33502.1	8567.39	0.255727	-1.96732	0.0197509	1.1642	down
meta_250	2'-Hydoxy-5-methoxyGenistein-O-rhamnosyl-glucoside	20858.1	19838.1	21778.7	7712.3	9924.61	2293.86	20825	6643.59	0.319021	-1.64828	0.0196487	1.15925	down
meta_254	Kaempferol-3-O-rutinoside(Nicotiflorin)*	58950.2	50513.8	55545.3	24267.2	30771.1	22804.6	55003.1	25947.6	0.471748	-1.08391	0.00110528	1.18743	down
meta_258	Apigenin-7-O-(2''-glucosyl)arabinoside	283493	337339	216207	133042	117762	75477.9	279013	108760	0.389804	-1.35918	0.023683	1.11094	down
meta_259	Formononetin 8-C-[β-D-apiofuranosyl-(1→6)]-β-D-glucopyranoside*	132012	169232	97398.1	20747.7	28906.2	26275.9	132881	25309.9	0.190471	-2.39235	0.0337404	1.1396	down
meta_267	Luteolin-7-O-glucoside (Cynaroside)*	27121.9	39512.3	20355.4	75528	90222.4	98765	28996.5	88171.8	3.04077	1.60444	0.00288771	1.16966	up
meta_276	Epicatechin-3'-O-β-D-glucopyranoside*	171229	176246	171494	95985.9	90966.3	113495	172990	100149	0.578931	-0.788536	0.00627431	1.19957	down
meta_277	6-Hydroxydaidzein	9	9076.56	12660.2	29716.3	29156.6	24341.7	7248.59	27738.2	3.8267	1.9361	0.0186984	1.13301	up
meta_279	Daidzein-7-O-Glucoside-4'-O-Apioside*	2.42161e+07	2.31633e+07	1.96246e+07	6.66604e+06	5.18705e+06	5.64574e+06	2.23346e+07	5.83294e+06	0.261161	-1.93699	0.00390347	1.20299	down

## Sheet: HS and GL
#ID	name	HS1	HS2	HS3	GL1	GL2	GL3	HS_Mean	GL_Mean	Fold_change	log2FC	Pvalue	VIP	regulated
meta_1	2-Hydroxy-2,3-dihydrogenistein*	7351.34	8346.86	11042	42098.5	44537.4	41880.8	8913.41	42838.9	4.80611	2.26487	2.81387e-05	1.21134	up
meta_3	8-Prenylkaempferol	700.297	1103.52	870.946	66362.5	46306.8	54544.2	891.589	55737.8	62.5152	5.96613	0.0110504	1.18851	up
meta_4	Licoisoflavone A*	700.297	1103.52	870.946	66362.5	46306.8	54544.2	891.589	55737.8	62.5152	5.96613	0.0110504	1.18851	up
meta_5	3'-Hydroxy-4'-O-methylglabridin	10878.1	11704.6	12350.9	6228.1	6729.48	6394.77	11644.5	6450.78	0.553976	-0.852105	0.00329047	1.19705	down
meta_7	Isoliquiritigenin	19971.3	16542.5	20786.7	51904.4	48241.1	71326.5	19100.2	57157.3	2.9925	1.58135	0.0302653	1.13451	up
meta_9	Apigenin-6-C-(2''-glucosyl)arabinoside	36299.1	39410.1	35738.2	23736.4	24892.1	24828.2	37149.2	24485.6	0.659116	-0.601396	0.00439205	1.19379	down
meta_11	Myricetin-3-O-β-D-glucoside*	1738482	1.61364e+06	1.69844e+06	1.2232e+06	1.34382e+06	1.27761e+06	1.68352e+06	1.28154e+06	0.761229	-0.393597	0.00138685	1.1783	down
meta_13	6,4'-Dimethoxyisoflavone-7-O-glucoside (Wistin)	9	9	9	4649.93	8309.21	4892.28	9	5950.48	661.164	9.36886	0.0373394	1.1299	up
meta_17	Butin; 7,3',4'-Trihydroxyflavanone*	23175.6	22706.1	21765.2	12934.8	17581.5	13837.3	22548.9	14784.6	0.655666	-0.608968	0.0245405	1.13488	down
meta_20	Aracarpene 2*	5782.03	6178.57	5146.52	51695.1	51456.6	52544.3	5702.37	51898.7	9.10124	3.18606	5.91348e-08	1.21501	up
meta_21	Swertiajaponin	16296	9508.75	12811	38548.7	30264.5	39591.5	12871.9	36134.9	2.80727	1.48917	0.00448063	1.1619	up
meta_23	Formononetin-7-O-(6''-Malonyl)glucoside	493872	502642	484599	441539	445375	445124	493704	444013	0.89935	-0.153046	0.00802853	1.18794	down
meta_25	Neobavaisoflavone	20281	16856.6	28154.1	124826	66160.3	92445.5	21763.9	94477.1	4.341	2.11803	0.0457391	1.0969	up
meta_26	Isohemiphloin	211077	242557	259014	896567	794658	975508	237549	888911	3.742	1.90381	0.00408604	1.19855	up
meta_28	Licoflavone A	27250.5	30427.1	44798.2	181466	96344.5	140969	34158.6	139593	4.08662	2.03091	0.044694	1.09616	up
meta_30	Hesperetin-5,7-di-O-glucoside	39792.9	29773.5	41847.5	14348.2	16991.2	17984.1	37138	16441.1	0.442705	-1.17558	0.0236861	1.13794	down
meta_31	8-Methoxy ononin	9	9	9	5452.84	4651.2	3602.61	9	4568.88	507.654	8.9877	0.0135224	1.18315	up
meta_34	Licoflavone C	9	1396.53	1568.17	13747.1	10147.6	11019.7	991.234	11638.1	11.7411	3.55349	0.00388308	1.18586	up
meta_38	4',7-Dihydroxy-3'-methoxyisoflavone 8-C-[β-D-apiofuranosyl-(1→6)]-β-D-glucopyranoside	140180	122137	142236	7094.48	11253.8	17954.6	134851	12101	0.0897359	-3.47817	0.000492257	1.20725	down
meta_39	7,2',4'-Trihydroxyisoflavanone	1235.79	1766.54	2183.02	53321.5	52920.9	51542.4	1728.45	52594.9	30.429	4.92737	4.10976e-06	1.21495	up
meta_43	6''-O-Malonylgenistin	4.39164e+06	5.27849e+06	4.30087e+06	9.39753e+06	8.45432e+06	9.19456e+06	4.657e+06	9.01547e+06	1.9359	0.953002	0.000521537	1.19282	up
meta_44	3,5,7-Trihydroxyflavanone (Pinobanksin)	42276.6	37446.1	38518.6	25064.1	29040.8	30462.5	39413.8	28189.1	0.71521	-0.483562	0.00693142	1.13307	down
meta_45	Aromadendrin-7-O-glucoside	524921	538465	488056	1.83457e+06	1.48731e+06	1.85853e+06	517147	1.7268e+06	3.3391	1.73946	0.00886429	1.19133	up
meta_47	Daidzein	1.51653e+06	1.47966e+06	1.33978e+06	304212	345670	585083	1.44532e+06	411655	0.284819	-1.81188	0.00133284	1.19218	down
meta_48	Apigenin-6-C-glucoside (Isovitexin)*	1.18781e+06	1.27652e+06	1.42418e+06	1.1821e+07	1.02859e+07	8.7355e+06	1.29617e+06	1.02808e+07	7.93167	2.98762	0.00936146	1.192	up
meta_49	Apigenin-8-C-Glucoside (Vitexin)*	1.18781e+06	1.27652e+06	1.42418e+06	1.1821e+07	1.02859e+07	8.7355e+06	1.29617e+06	1.02808e+07	7.93167	2.98762	0.00936146	1.192	up
meta_50	2,4,4'-trihydroxychalcone	18138.1	19384.5	20931.2	48200.5	46156.1	72595.9	19484.6	55650.8	2.85614	1.51407	0.0498008	1.09859	up
meta_52	Butin-7-O-glucoside	72642.7	78302.9	59620.4	113001	118827	122830	70188.7	118219	1.68431	0.752158	0.0045533	1.17634	up
meta_57	Puerarin-7-O-glucoside*	956499	993968	631058	2.1768e+06	2.22656e+06	2.10828e+06	860508	2.17055e+06	2.5224	1.3348	0.00458223	1.19529	up
meta_61	Apigenin; 4',5,7-Trihydroxyflavone	39551.4	48350.8	43266.4	19704.3	18979.6	22291.5	43722.9	20325.1	0.464863	-1.10512	0.0056553	1.18307	down
meta_64	Pratensein	9	9	9	11313.3	11299.4	8941.74	9	10518.2	1168.68	10.1907	0.00557841	1.20199	up
meta_68	Calycosin	12971.6	3893.71	4664.48	19352.1	27138.2	18307.6	7176.59	21599.3	3.00969	1.58961	0.023181	1.06124	up
meta_70	6-Hydroxy-5,7,4'-trimethoxyflavone	6272.16	5064.08	6152.41	3043.03	3141.73	3436.18	5829.55	3206.98	0.550125	-0.862169	0.0144526	1.1622	down
meta_71	Apigenin-8-C-Arabinoside*	56112.3	34995.4	39604.4	78468.5	84166.3	86511.6	43570.7	83048.8	1.90607	0.930601	0.0160168	1.14784	up
meta_76	6,7,8-Tetrahydroxy-5-methoxyflavone	9	9	9	11421.1	12709.1	9519.73	9	11216.6	1246.29	10.2834	0.0067624	1.19926	up
meta_77	Apigenin-7-O-neohesperidoside (Rhoifolin)*	123569	112650	139544	46376.1	22466.5	42247.5	125255	37030	0.295638	-1.7581	0.00121516	1.18102	down
meta_78	Tangeretin (4',5,6,7,8-Pentamethoxyflavone)	52112.6	43340.7	46860.1	29327.1	27446.3	29050.6	47437.8	28608	0.603064	-0.729618	0.0141887	1.17139	down
meta_79	Apigenin-7-O-(6''-malonyl)glucoside	572675	849130	494591	1.64878e+06	1.41594e+06	1.28393e+06	638799	1.44955e+06	2.26918	1.18217	0.00587664	1.13853	up
meta_80	Naringenin-7-O-Rutinoside(Narirutin)	461228	470328	369605	170491	214092	205482	433720	196688	0.453491	-1.14085	0.00932817	1.16602	down
meta_82	Licoflavonol*	9	9	9	87300.2	64397.5	72655.8	9	74784.5	8309.39	13.0205	0.00792502	1.19601	up
meta_83	3'-Methoxy-6''-O-xylosylpuerarin	1.02734e+06	1.20243e+06	1.30759e+06	2.77032e+06	3.05262e+06	2.74583e+06	1.17912e+06	2.85626e+06	2.42237	1.27642	0.000238574	1.2017	up
meta_84	3'-Hydroxy-6''-O-xylosylpuerarin	49921	41506.2	51807	11264	6050.55	8519.32	47744.7	8611.29	0.180361	-2.47104	0.00191027	1.19641	down
meta_85	Eriodictyol-3'-O-glucoside	23656.7	26294	26893	20377.5	22712.1	20151.2	25614.6	21080.3	0.82298	-0.281071	0.0259159	1.0556	down
meta_86	Glyceollin III	9	9	9	1546.88	1208.54	1651.24	9	1468.89	163.21	7.35058	0.00827264	1.19507	up
meta_91	Epicatechin-6-C-β-D-glucopyranoside*	200111	197753	197200	717130	752318	745284	198355	738244	3.72184	1.89601	0.000364742	1.21433	up
meta_94	Kaempferol-3-O-sophoroside	77233.1	74187.7	84068.6	18670.9	20322.6	21281.8	78496.4	20091.8	0.255958	-1.96602	0.00143743	1.2088	down
meta_96	Eriodictyol-8-C-glucoside	214032	179389	193757	808596	648860	661999	195726	706485	3.60956	1.85182	0.00800536	1.19047	up
meta_97	Licoagrochalcone D*	1531.48	1420.03	928.029	98422.4	63790.5	78607.4	1293.18	80273.4	62.0746	5.95593	0.015728	1.17751	up
meta_98	(3R)-Vestitol	9	9	9	16586.1	16415.9	15939.6	9	16313.9	1812.65	10.8239	0.000140778	1.21494	up
meta_100	Licoisoflavanone*	1141.83	1476	1063.31	81993.4	63281	71405.5	1227.05	72226.6	58.8622	5.87927	0.00575049	1.20115	up
meta_101	Isovitexin-2''-O-xyloside	8.14337e+06	8.78379e+06	9.3313e+06	5.98775e+06	5.03872e+06	5.01169e+06	8.75282e+06	5.34605e+06	0.610781	-0.711273	0.00195559	1.17137	down
meta_103	Bavachin	2025.98	2867.23	2497.71	124055	106004	109200	2463.64	113087	45.9022	5.52049	0.00247775	1.20907	up
meta_105	Liquiritigenin	23437.6	16018.7	17616.1	36004.3	34207.8	31673.8	19024.1	33962	1.78521	0.836092	0.00909355	1.1483	up
meta_107	6''-O-Acetylgenistin	23208.9	33236.5	24636.1	51686.1	57534.3	44658.1	27027.1	51292.8	1.89783	0.924349	0.00814006	1.12869	up
meta_108	Isovitexin-8-O-xyloside	2.54546e+06	2.46983e+06	2.55382e+06	1.23895e+06	953862	1.05598e+06	2.52304e+06	1.08293e+06	0.429216	-1.22022	0.00157198	1.20654	down
meta_109	Apigenin-6-C-(2''-xylosyl)glucoside*	2.73853e+07	2.54737e+07	2.53133e+07	1.81533e+07	2.11389e+07	1.92591e+07	2.60574e+07	1.95171e+07	0.749003	-0.416957	0.00489745	1.15209	down
meta_110	Apigenin-8-C-(2''-xylosyl)glucoside*	2.73853e+07	2.54737e+07	2.53133e+07	1.81533e+07	2.11389e+07	1.92591e+07	2.60574e+07	1.95171e+07	0.749003	-0.416957	0.00489745	1.15209	down
meta_114	3',4',7-Trihydroxyflavone	35889.8	43265.6	32727.1	17794.5	13642.9	17847.1	37294.2	16428.1	0.440501	-1.18278	0.0111377	1.15496	down
meta_115	Naringenin-7-O-Neohesperidoside(Naringin)	706986	666091	548123	313510	272800	325979	640400	304096	0.474854	-1.07444	0.0124982	1.16479	down
meta_116	Genistein 8-C-glucoside	44748.3	36707.6	44317.5	9850.22	7771.39	9162.64	41924.5	8928.08	0.212956	-2.23137	0.00438117	1.19971	down
meta_117	Genistein 8-C-apiofuranosyl(1→6)glucoside*	2.86434e+07	2.46761e+07	2.31545e+07	1.85503e+07	1.92775e+07	1.75308e+07	2.54913e+07	1.84529e+07	0.723888	-0.466162	0.0401486	1.09308	down
meta_119	5,7,2'-Trhiyroxy-8-methoxyflavone*	4767.7	5316.84	2299.45	38774.3	40063.9	41208.4	4128	40015.5	9.69369	3.27705	1.25954e-05	1.21268	up
meta_124	Daidzein-7-O-glucoside(Daidzin)*	646274	577106	571006	331670	254821	463006	598128	349832	0.584878	-0.773791	0.0406026	1.07615	down
meta_125	Licochalcone D*	1030.84	2206.84	1175.25	97718.1	71316.3	74248.9	1470.98	81094.5	55.1295	5.78475	0.0107156	1.18915	up
meta_126	(E)-7-O-β-D-glucopyranoside-5-hydroxy-3-(4'-hydroxybenzylidene)-chroman-4-one	52843.7	78699.2	52592.9	12063.2	9507.87	12716.8	61378.6	11429.3	0.18621	-2.425	0.0274861	1.14721	down
meta_127	Isobavachalcone D	29135.1	29425.8	25883.3	9	9	9	28148.1	9	0.000319737	-11.6108	0.00162437	1.21137	down
meta_128	6,7-Dihydroxyflavone	645037	819264	755601	179834	167665	271709	739967	206403	0.278935	-1.842	0.00181737	1.185	down
meta_131	Delphinidin-3-O-sambubioside	2687.58	3304.35	2905.25	593.39	1257.13	1302.09	2965.73	1050.87	0.354338	-1.4968	0.00334998	1.16216	down
meta_133	4′-Methoxypuerarin	9	9	9	381229	217107	224085	9	274140	30460	14.8946	0.0361467	1.13159	up
meta_139	Tricin-7-O-saccharic acid	3057.24	7561.43	6378.62	16846.5	14299.9	14690.8	5665.76	15279.1	2.69674	1.43121	0.00693496	1.1559	up
meta_141	Isovitexin-7-O-glucoside(Saponarin)	5424.16	6097.52	4524.8	36349.1	35041.4	18449.1	5348.82	29946.5	5.59871	2.48509	0.0499077	1.10035	up
meta_142	Naringenin-7-O-(6''-malonyl)glucoside	132989	153385	123252	675774	550434	518350	136542	581519	4.25891	2.09048	0.00957165	1.18695	up
meta_143	Genistein-7-O-(6''-malonyl)glucoside	322296	248738	356191	35044.7	9	29704.8	309075	21586.1	0.0698411	-3.83978	0.00678597	1.1837	down
meta_145	3'-Hydroxyl-4'-methyldaidzin	11278.7	6954.49	11247.1	9	9	9	9826.78	9	0.000915864	-10.0926	0.0207354	1.1666	down
meta_146	Aracarpene 1*	5406.7	4679.58	4218.87	48386.3	52697.8	52673.3	4768.39	51252.5	10.7484	3.42605	0.000528918	1.21285	up
meta_147	Genistein	46850.2	56429.4	53386.5	32323.7	24005.5	33442.5	52222	29923.9	0.573013	-0.803361	0.00561347	1.14057	down
meta_150	Formononetin-7-O-glucoside (Ononin)	214231	223727	239091	169860	189875	143547	225683	167760	0.743345	-0.427896	0.0306666	1.07445	down
meta_153	Chrysoeriol-7-O-(6''-acetyl)glucoside	17710.8	19310.3	17100.5	65389.2	57561.6	51183.1	18040.5	58044.6	3.21746	1.68592	0.00901897	1.18985	up
meta_154	Isoformononetin	1180.53	573.168	1739.32	11691.3	6980.93	6925.69	1164.34	8532.63	7.32831	2.87348	0.0379848	1.11277	up
meta_157	Orientin-2''-O-xyloside	37483.8	42515.9	30922.7	15482.9	13280.6	24876.7	36974.1	17880	0.483582	-1.04817	0.0175765	1.08213	down
meta_158	Pinocembrin-7-O-neohesperidoside	622.05	893.484	920.727	1588.86	1894.71	1751.57	812.087	1745.05	2.14884	1.10356	0.00203988	1.17119	up
meta_159	Tricin-5-O-Glucoside	330356	299506	291410	69538.4	67235.8	66410	307090	67728.1	0.220548	-2.18084	0.0023235	1.20944	down
meta_165	Garbanzol	1051.09	1946.14	1186.34	219395	253934	248049	1394.52	240459	172.431	7.42988	0.00197356	1.21053	up
meta_166	4',5,7-Trihydroxyisoflavone-6-methylether-7-O-β-D-xylopyranosyl-(1→6)-β-D-glucopyranoside	158206	115899	156462	19965.7	10450.3	10930.1	143522	13782	0.0960271	-3.38041	0.00858534	1.1875	down
meta_167	Procyanidin B3	9289.11	6304.57	8022.49	15895.8	21107	15020.9	7872.06	17341.3	2.20289	1.1394	0.0233116	1.11246	up
meta_168	Chrysoeriol-7-O-(6''-malonyl)glucoside	186137	221912	222034	738723	643421	694011	210028	692052	3.29505	1.7203	0.000882265	1.20586	up
meta_170	Isoschaftoside*	26580.2	29651	29769.2	15306.1	17382.2	9314.46	28666.8	14000.9	0.488402	-1.03386	0.0147603	1.14305	down
meta_177	Puerarin xyloside	1.30075e+07	1.32519e+07	1.38217e+07	3.79479e+06	3.54501e+06	2.31867e+06	1.33604e+07	3.21949e+06	0.240973	-2.05306	0.00026636	1.20889	down
meta_178	Luteolin-7-O-neohesperidoside (Lonicerin)*	62697.6	57181.9	78685.3	23011.9	42168.3	33567.1	66188.3	32915.8	0.497305	-1.0078	0.0180947	1.08166	down
meta_180	3',5',5,7-Tetrahydroxy-4'-methoxyflavanone-3'-O-glucoside	2.08291e+06	1.88868e+06	1.95957e+06	1.6796e+06	1.33794e+06	1.34315e+06	1.97705e+06	1.45357e+06	0.735218	-0.443755	0.0264818	1.09474	down
meta_182	3'-Methoxydaidzin-4'-O-glucoside	28688.3	20589.9	20767.6	2268.79	1145.08	4516.76	23348.6	2643.54	0.113221	-3.14279	0.00918437	1.17222	down
meta_183	Luteolin-7-O-(6''-malonyl)glucoside	41949.5	33414.8	33739.2	29927	20240.4	19072.5	36367.8	23080	0.634628	-0.656018	0.0421523	1.01176	down
meta_185	Naringenin-6-C-Glucoside	34734.5	39494	26272.4	109242	103347	90558.5	33500.3	101049	3.01637	1.59282	0.000949506	1.19189	up
meta_193	Apigenin-7-O-(6''-acetyl)glucoside	21216.6	22915	20531.8	46550.2	52246.6	47154.6	21554.4	48650.5	2.2571	1.17447	0.00161982	1.20324	up
meta_196	6-C-Glucosyl-2-Hydroxynaringenin	510478	408114	394904	1.30936e+06	1.47983e+06	1.70788e+06	437832	1.49902e+06	3.42373	1.77557	0.00710054	1.18461	up
meta_197	Dihydrokaempferol-7-O-glucoside	26770.9	29065.3	25777.4	19276.7	15599.7	14857	27204.6	16577.8	0.609376	-0.714596	0.0044494	1.15888	down
meta_198	Kaempferol-3-O-glucuronide-7-O-glucoside	7428.93	8929.22	8131.33	9	9	9	8163.16	9	0.00110251	-9.82499	0.00281294	1.20832	down
meta_201	3',7-dihydroxy-4'-methoxyflavone	12502.4	9580.59	39350.3	78435	87897.1	73968.9	20477.8	80100.3	3.91158	1.96775	0.0133732	1.14873	up
meta_202	3,5,4'-Trihydroxy-7-methoxyflavone (Rhamnocitrin)*	9	9	9	10337.2	10537.9	7885.9	9	9587	1065.22	10.0569	0.0078296	1.19668	up
meta_203	Apigenin-7-O-(6''-p-Coumaryl)glucoside	133781	98569.5	125180	28755.2	30796.7	28167	119177	29239.6	0.245346	-2.02711	0.0132235	1.18289	down
meta_205	Genistein-8-C-glucoside	1.2882e+06	1.27435e+06	1.09089e+06	5.24489e+06	8.59105e+06	6.02631e+06	1.21781e+06	6.62075e+06	5.4366	2.44271	0.0328168	1.13852	up
meta_206	Hispidulin-8-C-glucoside	24449.8	37519	36571.6	139041	142381	125034	32846.8	135485	4.12476	2.04431	0.000154589	1.20506	up
meta_207	Galloylisorhamnetin	19307.5	14255.3	23270	4223.38	3605.6	4522.83	18944.3	4117.27	0.217336	-2.202	0.0284881	1.14581	down
meta_208	Kaempferol-4'-O-glucoside*	20865.4	31628.4	25983.4	77388.4	94906.9	129434	26159.1	100577	3.84481	1.94291	0.0352487	1.12058	up
meta_209	Gnetifolin B*	4998.75	4591.16	5628.2	52141.1	55009	47063	5072.7	51404.4	10.1335	3.34106	0.0021775	1.20926	up
meta_210	Diosmetin (5,7,3'-Trihydroxy-4'-methoxyflavone)*	9	9	9	9722.69	10441.3	11503.8	9	10555.9	1172.88	10.1958	0.00239749	1.20941	up
meta_211	Isorhamnetin-3-O-(6''-malonyl)glucoside	10893.2	9832.31	10237.2	26021.9	17374.9	21837.9	10320.9	21744.9	2.10688	1.07511	0.0427347	1.11153	up
meta_219	Quercetagetin-7-O-glucoside(Quercetagitrin)	2.20813e+06	1.8843e+06	1.83123e+06	1.43833e+06	1.31624e+06	1.22983e+06	1.97456e+06	1.32813e+06	0.672623	-0.572131	0.0166093	1.12501	down
meta_221	2'-Hydroxydaidzein	9	2326.8	2318.32	84184	63132	55572.6	1551.37	67629.6	43.5934	5.44604	0.0157631	1.17611	up
meta_231	Apigenin-6,8-di-C-arabinoside*	4843.57	4754.45	3857.03	6974.84	8712.24	6837.86	4485.02	7508.31	1.67409	0.743375	0.0209857	1.10866	up
meta_232	Apigenin-6-C-arabinoside-8-C-xyloside*	4843.57	4754.45	3857.03	6974.84	8712.24	6837.86	4485.02	7508.31	1.67409	0.743375	0.0209857	1.10866	up
meta_234	Mearnsetin-3-O-glucoside	26008.6	27799.9	24399.6	4160.94	4757.57	1380.74	26069.4	3433.09	0.13169	-2.92478	9.53925e-05	1.20553	down
meta_235	Apigenin-6-C-xyloside-8-C-arabinoside	9	9	4006	19265.1	13917.2	11631.7	1341.33	14938	11.1367	3.47725	0.0115292	1.13376	up
meta_236	Mirificin	6.86573e+06	6.85014e+06	7.69482e+06	1.78535e+06	1.64626e+06	1.70191e+06	7.1369e+06	1.71117e+06	0.239764	-2.06031	0.00221774	1.20871	down
meta_240	Genistein-7-O-galactoside-rhamnose	155226	140811	185064	45183.2	38799.8	34201.5	160367	39394.8	0.245655	-2.0253	0.00838898	1.18639	down
meta_245	Luteolin-7-O-rutinoside*	64250.5	48033.9	47446.3	32213.9	11556.9	19561.2	53243.5	21110.7	0.396492	-1.33463	0.0171977	1.08456	down
meta_246	Daidzein-7-O-apiosyl(1→6)glucoside*	2.45525e+07	2.46451e+07	2.33512e+07	2.01269e+06	2.08951e+06	1.94562e+06	2.41829e+07	2.01594e+06	0.0833621	-3.58446	0.000312683	1.21441	down
meta_248	Chrysoeriol-8-C-glucoside (Scoparin)	40598.5	27328.8	32579.1	129615	101253	84352.8	33502.1	105074	3.13632	1.64907	0.0248914	1.13421	up
meta_254	Kaempferol-3-O-rutinoside(Nicotiflorin)*	58950.2	50513.8	55545.3	24432.3	25227.6	31394.5	55003.1	27018.1	0.491211	-1.02559	0.00110599	1.1833	down
meta_257	2-hydroxynaringenin*	4340.46	3925.84	1602.28	47391.9	50735.6	37758.9	3289.53	45295.5	13.7696	3.78341	0.0064186	1.19423	up
meta_258	Apigenin-7-O-(2''-glucosyl)arabinoside	283493	337339	216207	23970.1	19357.1	34514.4	279013	25947.2	0.0929963	-3.42668	0.0173458	1.17056	down
meta_259	Formononetin 8-C-[β-D-apiofuranosyl-(1→6)]-β-D-glucopyranoside*	132012	169232	97398.1	9	37913.5	43019.5	132881	26980.6	0.203044	-2.30013	0.0177126	1.10051	down
meta_261	Diosmetin-6-C-glucoside	9314.98	9349.01	14260.8	38157.2	46824.7	38020.8	10974.9	41000.9	3.73587	1.90145	0.0023787	1.18661	up
meta_267	Luteolin-7-O-glucoside (Cynaroside)*	27121.9	39512.3	20355.4	80612.7	75046.2	64266.4	28996.5	73308.4	2.52818	1.3381	0.0041788	1.15317	up
meta_268	Rosinidin-3-O-glucoside	25501.6	15969.8	19877.8	9	9	9	20449.7	9	0.000440103	-11.1499	0.0178282	1.1734	down
meta_272	Kaempferol-3-O-neohesperidoside*	46236.9	44464.6	53065.6	25312.4	31877.8	27907	47922.4	28365.7	0.59191	-0.75655	0.0050699	1.15308	down
meta_276	Epicatechin-3'-O-β-D-glucopyranoside*	171229	176246	171494	611790	619819	624152	172990	618587	3.57586	1.83829	3.65349e-06	1.21508	up
meta_279	Daidzein-7-O-Glucoside-4'-O-Apioside*	2.42161e+07	2.31633e+07	1.96246e+07	2.33746e+06	1.7677e+06	2.02675e+06	2.23346e+07	2.04397e+06	0.0915157	-3.44984	0.00420977	1.20402	down

## Sheet: FG and GL
#ID	name	FG1	FG2	FG3	GL1	GL2	GL3	FG_Mean	GL_Mean	Fold_change	log2FC	Pvalue	VIP	regulated
meta_1	2-Hydroxy-2,3-dihydrogenistein*	29476.6	23836.9	29274.4	42098.5	44537.4	41880.8	27529.3	42838.9	1.55612	0.637952	0.00604791	1.2131	up
meta_3	8-Prenylkaempferol	5429.29	6297.65	4212.77	66362.5	46306.8	54544.2	5313.23	55737.8	10.4904	3.39099	0.012365	1.22268	up
meta_4	Licoisoflavone A*	5429.29	6297.65	4212.77	66362.5	46306.8	54544.2	5313.23	55737.8	10.4904	3.39099	0.012365	1.22268	up
meta_5	3'-Hydroxy-4'-O-methylglabridin	16256.5	13990.4	15782.2	6228.1	6729.48	6394.77	15343	6450.78	0.420437	-1.25004	0.00444268	1.23972	down
meta_6	Pinocembrin-7-O-(6''-O-malonyl)glucoside	3.376e+06	3.43683e+06	3.81036e+06	20436.7	21705.1	22116.8	3.54107e+06	21419.5	0.00604889	-7.36911	0.00148493	1.25153	down
meta_7	Isoliquiritigenin	474650	494917	466058	51904.4	48241.1	71326.5	478542	57157.3	0.119441	-3.06563	3.98988e-06	1.25345	down
meta_10	Naringenin-7-O-glucoside (Prunin)	1.18518e+06	1.09429e+06	1.29728e+06	66260.3	69331.6	75569.9	1.19225e+06	70387.3	0.0590373	-4.08223	0.00267869	1.24842	down
meta_12	4'-Hydroxy-5,7-dimethoxyflavanone	5.5533e+07	5.12484e+07	5.16648e+07	3.94589e+07	4.47731e+07	4.28548e+07	5.28154e+07	4.23622e+07	0.802081	-0.31818	0.00752512	1.16711	down
meta_13	6,4'-Dimethoxyisoflavone-7-O-glucoside (Wistin)	9	9	9	4649.93	8309.21	4892.28	9	5950.48	661.164	9.36886	0.0373394	1.16644	up
meta_14	Naringenin chalcone; 2',4,4',6'-Tetrahydroxychalcone	258245	264846	258546	22650.7	23733.1	23756	260546	23379.9	0.0897344	-3.47819	5.34038e-05	1.255	down
meta_16	Isobavachalcone	105845	90962.5	110655	48654	4929.07	33296	102487	28959.7	0.282568	-1.82333	0.0160152	1.17196	down
meta_17	Butin; 7,3',4'-Trihydroxyflavanone*	248523	224795	230466	12934.8	17581.5	13837.3	234595	14784.6	0.0630217	-3.98801	0.00071444	1.25245	down
meta_20	Aracarpene 2*	5601.87	4241.8	13533.2	51695.1	51456.6	52544.3	7792.3	51898.7	6.66025	2.73558	0.00390152	1.24434	up
meta_21	Swertiajaponin	2177.51	12482.1	13072.8	38548.7	30264.5	39591.5	9244.12	36134.9	3.90896	1.96678	0.00473399	1.18737	up
meta_23	Formononetin-7-O-(6''-Malonyl)glucoside	583030	508306	594292	441539	445375	445124	561876	444013	0.790233	-0.33965	0.0483431	1.14117	down
meta_24	Galangin-7-O-glucoside	4.28853e+06	5.22826e+06	4.13412e+06	1.99653e+06	2.00862e+06	2.55367e+06	4.55031e+06	2.18627e+06	0.480467	-1.05749	0.00834281	1.1925	down
meta_25	Neobavaisoflavone	756078	660532	656158	124826	66160.3	92445.5	690923	94477.1	0.136741	-2.87049	0.000500243	1.24579	down
meta_26	Isohemiphloin	268033	264094	266584	896567	794658	975508	266237	888911	3.3388	1.73933	0.00697203	1.23782	up
meta_28	Licoflavone A	1.04957e+06	1.09624e+06	869551	181466	96344.5	140969	1.00512e+06	139593	0.138882	-2.84807	0.00296607	1.23752	down
meta_30	Hesperetin-5,7-di-O-glucoside	26369.5	20570	26619.2	14348.2	16991.2	17984.1	24519.6	16441.1	0.670531	-0.576624	0.0351632	1.0961	down
meta_32	Gancaonin G	25645.5	23098.4	25267.9	9	9	9	24670.6	9	0.000364807	-11.4206	0.00103393	1.25264	down
meta_34	Licoflavone C	45047	65622.7	50673.1	13747.1	10147.6	11019.7	53780.9	11638.1	0.216399	-2.20823	0.0180829	1.20363	down
meta_38	4',7-Dihydroxy-3'-methoxyisoflavone 8-C-[β-D-apiofuranosyl-(1→6)]-β-D-glucopyranoside	64090.8	43110.3	49797.3	7094.48	11253.8	17954.6	52332.8	12101	0.231231	-2.11259	0.0104566	1.18637	down
meta_39	7,2',4'-Trihydroxyisoflavanone	3966.55	3254.3	3124.2	53321.5	52920.9	51542.4	3448.35	52594.9	15.2522	3.93095	5.77957e-06	1.25485	up
meta_44	3,5,7-Trihydroxyflavanone (Pinobanksin)	424487	467410	447418	25064.1	29040.8	30462.5	446438	28189.1	0.0631423	-3.98525	0.00073592	1.25298	down
meta_45	Aromadendrin-7-O-glucoside	1.1721e+06	1.03029e+06	881858	1.83457e+06	1.48731e+06	1.85853e+06	1.02808e+06	1.7268e+06	1.67964	0.748148	0.0115677	1.1578	up
meta_48	Apigenin-6-C-glucoside (Isovitexin)*	3.07776e+06	2.40955e+06	2.5789e+06	1.1821e+07	1.02859e+07	8.7355e+06	2.68874e+06	1.02808e+07	3.82365	1.93495	0.0105413	1.22039	up
meta_49	Apigenin-8-C-Glucoside (Vitexin)*	3.07776e+06	2.40955e+06	2.5789e+06	1.1821e+07	1.02859e+07	8.7355e+06	2.68874e+06	1.02808e+07	3.82365	1.93495	0.0105413	1.22039	up
meta_50	2,4,4'-trihydroxychalcone	506131	510097	468816	48200.5	46156.1	72595.9	495015	55650.8	0.112423	-3.153	3.62976e-05	1.25202	down
meta_51	Orientin-7-O-arabinoside	17697	15549.7	13521.9	5335.07	7794.67	2344.62	15589.5	5158.12	0.330871	-1.59566	0.00751209	1.17312	down
meta_52	Butin-7-O-glucoside	1.3639e+06	1.39836e+06	1.66726e+06	113001	118827	122830	1.47651e+06	118219	0.0800669	-3.64265	0.00491661	1.24293	down
meta_53	Apigenin-7-O-glucoside(Cosmosiin)*	3.34982e+06	3.63791e+06	2.93912e+06	1.72928e+06	1.83136e+06	2.49867e+06	3.30895e+06	2.01977e+06	0.610396	-0.712183	0.0158774	1.12755	down
meta_56	3'-Hydroxypuerarin	86942	98200	106303	25973.8	9113.38	21751.2	97148.5	18946.1	0.195022	-2.35829	0.000520344	1.23246	down
meta_58	3,9-Dihydroxypterocarpan	950061	1.0121e+06	935344	75167.8	76874.9	114833	965834	88958.4	0.0921053	-3.44057	4.75201e-05	1.25286	down
meta_61	Apigenin; 4',5,7-Trihydroxyflavone	26201.5	26218.8	24141.5	19704.3	18979.6	22291.5	25520.6	20325.1	0.796421	-0.328397	0.0168682	1.13625	down
meta_64	Pratensein	1195.13	1342.19	2382.39	11313.3	11299.4	8941.74	1639.9	10518.2	6.41388	2.6812	0.00249147	1.23163	up
meta_68	Calycosin	4828.05	3424.32	8701.92	19352.1	27138.2	18307.6	5651.43	21599.3	3.82192	1.9343	0.0136915	1.16481	up
meta_71	Apigenin-8-C-Arabinoside*	60066.6	46290.6	40204.8	78468.5	84166.3	86511.6	48854	83048.8	1.69994	0.765483	0.017181	1.17698	up
meta_72	Naringenin (5,7,4'-Trihydroxyflavanone)*	241299	245705	227626	17555.7	17306.1	18143	238210	17668.2	0.074171	-3.753	0.000594489	1.25367	down
meta_73	Genistein-7-O-Glucoside (Genistin)	412258	387982	516633	193300	185046	249254	438958	209200	0.476583	-1.0692	0.0141924	1.17121	down
meta_74	3'-Methoxypuerarin	123842	123642	147187	105248	75567.7	65702.1	131557	82172.4	0.624615	-0.678961	0.0322323	1.08786	down
meta_76	6,7,8-Tetrahydroxy-5-methoxyflavone	870.942	948.223	2389.75	11421.1	12709.1	9519.73	1402.97	11216.6	7.99493	2.99909	0.00241645	1.22742	up
meta_82	Licoflavonol*	8312.63	6416.81	4430.99	87300.2	64397.5	72655.8	6386.81	74784.5	11.7092	3.54957	0.00806863	1.23116	up
meta_84	3'-Hydroxy-6''-O-xylosylpuerarin	111077	109049	109936	11264	6050.55	8519.32	110021	8611.29	0.0782696	-3.6754	3.36678e-05	1.25459	down
meta_86	Glyceollin III	10405.4	8491.72	8542.39	1546.88	1208.54	1651.24	9146.5	1468.89	0.160596	-2.6385	0.00502351	1.23791	down
meta_89	Glabranine	8694.91	8495.85	8110.1	2063.15	1052.11	1045.31	8433.62	1386.86	0.164444	-2.60433	0.000363938	1.24801	down
meta_91	Epicatechin-6-C-β-D-glucopyranoside*	111295	99326.4	133774	717130	752318	745284	114798	738244	6.43079	2.685	1.95189e-06	1.25381	up
meta_94	Kaempferol-3-O-sophoroside	58624.4	55232.9	61444.7	18670.9	20322.6	21281.8	58434	20091.8	0.343837	-1.5402	0.00054334	1.24879	down
meta_96	Eriodictyol-8-C-glucoside	471359	443850	406275	808596	648860	661999	440495	706485	1.60384	0.681535	0.0241617	1.16126	up
meta_97	Licoagrochalcone D*	6810.96	6887.04	3810.88	98422.4	63790.5	78607.4	5836.29	80273.4	13.7542	3.7818	0.0168892	1.2115	up
meta_98	(3R)-Vestitol	1293.06	1263.53	1379.56	16586.1	16415.9	15939.6	1312.05	16313.9	12.4339	3.6362	0.000106894	1.25479	up
meta_100	Licoisoflavanone*	4980.41	7915.21	4586	81993.4	63281	71405.5	5827.2	72226.6	12.3947	3.63166	0.00520008	1.2382	up
meta_101	Isovitexin-2''-O-xyloside	6.47602e+06	6.97091e+06	6.95158e+06	5.98775e+06	5.03872e+06	5.01169e+06	6.7995e+06	5.34605e+06	0.786242	-0.346954	0.028002	1.12524	down
meta_102	4',5-Dihydroxyisoflavone-7-O-galactoside	5.84958e+06	4.98904e+06	4.8135e+06	2.79731e+06	2.02533e+06	2.34523e+06	5.21737e+06	2.38929e+06	0.457948	-1.12674	0.00293122	1.20987	down
meta_103	Bavachin	11654.5	14377.1	5609.62	124055	106004	109200	10547.1	113087	10.7221	3.42251	0.000649019	1.24632	up
meta_105	Liquiritigenin	353011	327937	277757	36004.3	34207.8	31673.8	319568	33962	0.106275	-3.23413	0.00582048	1.24032	down
meta_108	Isovitexin-8-O-xyloside	1.41998e+06	1.26658e+06	1.51377e+06	1.23895e+06	953862	1.05598e+06	1.40011e+06	1.08293e+06	0.773458	-0.370605	0.0462332	1.03099	down
meta_116	Genistein 8-C-glucoside	18790.1	26476.5	20035.7	9850.22	7771.39	9162.64	21767.4	8928.08	0.410158	-1.28575	0.0266124	1.17214	down
meta_119	5,7,2'-Trhiyroxy-8-methoxyflavone*	6119.04	4415.43	7579.85	38774.3	40063.9	41208.4	6038.1	40015.5	6.62717	2.72839	1.40546e-05	1.25233	up
meta_124	Daidzein-7-O-glucoside(Daidzin)*	845653	662509	575116	331670	254821	463006	694426	349832	0.503772	-0.989157	0.0293243	1.08486	down
meta_125	Licochalcone D*	6994.19	4392.15	4674.6	97718.1	71316.3	74248.9	5353.65	81094.5	15.1475	3.92101	0.0113536	1.22542	up
meta_127	Isobavachalcone D	10230.5	10486.8	13321.4	9	9	9	11346.2	9	0.000793214	-10.3	0.0075445	1.23656	down
meta_129	Pinocembrin-7-O-glucoside (Pinocembroside)	214889	187690	203490	9	9	9	202023	9	4.45493e-05	-14.4542	0.00152035	1.25141	down
meta_131	Delphinidin-3-O-sambubioside	4429.96	3266.67	5480.64	593.39	1257.13	1302.09	4392.43	1050.87	0.239246	-2.06343	0.0242353	1.1629	down
meta_136	Isoliquiritin	266294	263668	252835	24455	31520.3	24608.6	260933	26861.3	0.102943	-3.28008	1.12662e-05	1.25418	down
meta_142	Naringenin-7-O-(6''-malonyl)glucoside	943627	785263	894950	675774	550434	518350	874614	581519	0.664887	-0.588818	0.0119929	1.1414	down
meta_143	Genistein-7-O-(6''-malonyl)glucoside	126828	163492	142442	35044.7	9	29704.8	144254	21586.1	0.14964	-2.74044	0.00129014	1.21831	down
meta_146	Aracarpene 1*	5398.93	4916.5	13380.5	48386.3	52697.8	52673.3	7898.63	51252.5	6.48878	2.69795	0.000768054	1.24258	up
meta_150	Formononetin-7-O-glucoside (Ononin)	337100	323067	346534	169860	189875	143547	335567	167760	0.499932	-1.0002	0.00162135	1.23552	down
meta_153	Chrysoeriol-7-O-(6''-acetyl)glucoside	9500.58	5726.13	13503.6	65389.2	57561.6	51183.1	9576.77	58044.6	6.06098	2.59955	0.00167134	1.23238	up
meta_154	Isoformononetin	558.078	3228.66	2222.22	11691.3	6980.93	6925.69	2002.99	8532.63	4.25996	2.09084	0.0357196	1.10467	up
meta_156	5-Hydroxy ononin	132303	102404	132773	91689.1	82785.1	71511.7	122493	81995.3	0.669387	-0.579087	0.0358238	1.08883	down
meta_157	Orientin-2''-O-xyloside	77302.1	55376.6	66485.7	15482.9	13280.6	24876.7	66388.1	17880	0.269326	-1.89258	0.00586878	1.20251	down
meta_159	Tricin-5-O-Glucoside	171976	145990	157285	69538.4	67235.8	66410	158417	67728.1	0.42753	-1.2259	0.00617464	1.23803	down
meta_160	Genistein-8-C-apiosyl(1→6)glucoside*	1.76978e+07	1.88697e+07	1.79687e+07	2.06385e+07	1.96517e+07	2.02736e+07	1.81787e+07	2.01879e+07	1.11052	0.15124	0.0127927	1.14272	up
meta_161	Procyanidin C1	9	9	9	4141.96	3392.82	3287.71	9	3607.5	400.833	8.64686	0.00553957	1.2414	up
meta_162	Patuletin-3-O-glucoside	537271	673329	520438	9	14202.6	16504.4	577012	10238.7	0.0177442	-5.8165	0.00672091	1.23706	down
meta_165	Garbanzol	13705.5	8621.6	8880.74	219395	253934	248049	10402.6	240459	23.1153	4.53077	0.00174415	1.24975	up
meta_166	4',5,7-Trihydroxyisoflavone-6-methylether-7-O-β-D-xylopyranosyl-(1→6)-β-D-glucopyranoside	58611.2	57688.5	55329.7	19965.7	10450.3	10930.1	57209.8	13782	0.240904	-2.05347	0.00262558	1.24144	down
meta_167	Procyanidin B3	4462.13	3723.73	6193.13	15895.8	21107	15020.9	4793	17341.3	3.61804	1.85521	0.0131517	1.19395	up
meta_168	Chrysoeriol-7-O-(6''-malonyl)glucoside	333715	358853	246055	738723	643421	694011	312875	692052	2.21191	1.1453	0.00120253	1.22291	up
meta_169	Persicoside	9	9	9	3551.31	2743.8	3172.8	9	3155.97	350.663	8.45394	0.00544916	1.24162	up
meta_175	Formononetin 8-C-[β-D-xylopyranosyl-(1→6)]-β-D-glucopyranoside*	83613.3	79482.4	93313.9	68499.2	36551.9	45396.6	85469.9	50149.3	0.586748	-0.769187	0.0490681	1.08263	down
meta_176	5,7,3',4',5'-Pentahydroxyflavan (Tricetiflavan)	9	9	9	4425.11	3840.29	3831.86	9	4032.42	448.047	8.80751	0.00237335	1.24926	up
meta_177	Puerarin xyloside	7.9988e+06	7.04043e+06	8.25864e+06	3.79479e+06	3.54501e+06	2.31867e+06	7.76596e+06	3.21949e+06	0.414564	-1.27033	0.00177525	1.21533	down
meta_179	Orientin-2''-O-galactoside	1894.04	1208.01	1919.33	9	9	9	1673.79	9	0.00537701	-7.53898	0.0190316	1.20881	down
meta_185	Naringenin-6-C-Glucoside	49333.2	33344.8	32284.3	109242	103347	90558.5	38320.8	101049	2.63694	1.39886	0.001297	1.21815	up
meta_188	Laricitrin-3-O-glucoside	423703	534477	448729	16352.8	8742.55	27381.6	468969	17492.3	0.0372995	-4.7447	0.00459555	1.24123	down
meta_191	Sophoricoside	3.78208e+06	3.79885e+06	3.94639e+06	2.9007e+06	2.49494e+06	1.84579e+06	3.84244e+06	2.41381e+06	0.628197	-0.670711	0.0399291	1.15058	down
meta_193	Apigenin-7-O-(6''-acetyl)glucoside	35875.5	42032.7	36918	46550.2	52246.6	47154.6	38275.4	48650.5	1.27106	0.346037	0.0168416	1.12022	up
meta_196	6-C-Glucosyl-2-Hydroxynaringenin	784998	853123	753784	1.30936e+06	1.47983e+06	1.70788e+06	797302	1.49902e+06	1.88012	0.910821	0.0206655	1.18866	up
meta_199	Chrysoeriol-7-O-rutinoside	60499.2	37883.3	55571.6	9	9	9	51318	9	0.000175377	-12.4773	0.0174414	1.21257	down
meta_201	3',7-dihydroxy-4'-methoxyflavone	20798.5	11637.9	12123.5	78435	87897.1	73968.9	14853.3	80100.3	5.39276	2.43102	0.000359737	1.24036	up
meta_202	3,5,4'-Trihydroxy-7-methoxyflavone (Rhamnocitrin)*	928.717	1195.67	2114.1	10337.2	10537.9	7885.9	1412.83	9587	6.78567	2.76249	0.00463238	1.22422	up
meta_205	Genistein-8-C-glucoside	1.55906e+06	1.95421e+06	1.83371e+06	5.24489e+06	8.59105e+06	6.02631e+06	1.78232e+06	6.62075e+06	3.71468	1.89324	0.0393917	1.15714	up
meta_206	Hispidulin-8-C-glucoside	25755.7	26378.7	8047.48	139041	142381	125034	20060.6	135485	6.75379	2.7557	0.000149035	1.24331	up
meta_209	Gnetifolin B*	5435.89	5043.72	11855.7	52141.1	55009	47063	7445.12	51404.4	6.90444	2.78753	0.000166369	1.24205	up
meta_210	Diosmetin (5,7,3'-Trihydroxy-4'-methoxyflavone)*	752.824	917.188	3145.01	9722.69	10441.3	11503.8	1605.01	10555.9	6.57687	2.7174	0.00122117	1.22898	up
meta_211	Isorhamnetin-3-O-(6''-malonyl)glucoside	8155.66	11343.8	4355.9	26021.9	17374.9	21837.9	7951.79	21744.9	2.73459	1.45132	0.0139189	1.13792	up
meta_215	Yuanhuanin	35614.8	29172.8	32182	22580.4	21857.5	24891.5	32323.2	23109.8	0.714959	-0.484067	0.0225435	1.14459	down
meta_217	Liquiritigenin-4'-O-Glucoside (Liquiritin)	665431	464747	657785	124586	158846	127648	595987	137027	0.229916	-2.12082	0.0176625	1.20557	down
meta_221	2'-Hydroxydaidzein	9	9	9	84184	63132	55572.6	9	67629.6	7514.39	12.8754	0.0156498	1.21678	up
meta_227	Hesperetin-7-O-neohesperidoside(Neohesperidin)*	16329.6	12609	5469.64	21435.6	25258.4	25310.4	11469.4	24001.5	2.09265	1.06533	0.0440297	1.10088	up
meta_228	Hesperetin-7-O-rutinoside (Hesperidin)*	16329.6	12609	5469.64	21435.6	25258.4	25310.4	11469.4	24001.5	2.09265	1.06533	0.0440297	1.10088	up
meta_229	6''-O-Acetylglycitin	1878.75	1319.95	1739.32	3931.03	3807.8	2533.32	1646	3424.05	2.08022	1.05674	0.0441091	1.10588	up
meta_230	Dihydromyricetin-3-O-glucoside	2337	3430.17	2264.53	9	9	9	2677.23	9	0.00336168	-8.2166	0.0193897	1.20785	down
meta_231	Apigenin-6,8-di-C-arabinoside*	3051.09	2990.22	3183.97	6974.84	8712.24	6837.86	3075.09	7508.31	2.44165	1.28786	0.0173077	1.21083	up
meta_232	Apigenin-6-C-arabinoside-8-C-xyloside*	3051.09	2990.22	3183.97	6974.84	8712.24	6837.86	3075.09	7508.31	2.44165	1.28786	0.0173077	1.21083	up
meta_236	Mirificin	4.28503e+06	4.68355e+06	5.74357e+06	1.78535e+06	1.64626e+06	1.70191e+06	4.90405e+06	1.71117e+06	0.34893	-1.51899	0.017396	1.21076	down
meta_240	Genistein-7-O-galactoside-rhamnose	61048.1	56548.2	76424	45183.2	38799.8	34201.5	64673.5	39394.8	0.609135	-0.715167	0.0332351	1.1053	down
meta_246	Daidzein-7-O-apiosyl(1→6)glucoside*	7.22781e+06	6.04538e+06	6.08799e+06	2.01269e+06	2.08951e+06	1.94562e+06	6.45372e+06	2.01594e+06	0.312369	-1.67868	0.00701275	1.23629	down
meta_247	5,7-Dihydroxy-4-methoxyflavone-3-O-xylose-(1-6)-glucose	2248.72	2868.25	1783.74	9	9	9	2300.24	9	0.00391264	-7.99764	0.0182825	1.21046	down
meta_248	Chrysoeriol-8-C-glucoside (Scoparin)	9368.68	7013.51	9319.98	129615	101253	84352.8	8567.39	105074	12.2644	3.6164	0.0179323	1.21051	up
meta_257	2-hydroxynaringenin*	9	9	9	47391.9	50735.6	37758.9	9	45295.5	5032.83	12.2972	0.00729747	1.2371	up
meta_258	Apigenin-7-O-(2''-glucosyl)arabinoside	133042	117762	75477.9	23970.1	19357.1	34514.4	108760	25947.2	0.238572	-2.0675	0.0336876	1.15314	down
meta_261	Diosmetin-6-C-glucoside	11484.2	7013.51	22576.8	38157.2	46824.7	38020.8	13691.5	41000.9	2.99463	1.58238	0.0116274	1.16523	up
meta_264	O-MethylChrysoeriol-8-C-glucoside	8680.71	6883.82	4919.65	13592.8	13496.7	15337.7	6828.06	14142.4	2.07122	1.05048	0.00877296	1.18885	up
meta_274	Apigenin-7-O-rutinoside (Isorhoifolin)*	60609.5	49287.8	57510.9	34915.7	22850.7	35207.3	55802.7	30991.2	0.555371	-0.848476	0.0101649	1.1547	down
meta_276	Epicatechin-3'-O-β-D-glucopyranoside*	95985.9	90966.3	113495	611790	619819	624152	100149	618587	6.17665	2.62683	6.34711e-06	1.25465	up
meta_279	Daidzein-7-O-Glucoside-4'-O-Apioside*	6.66604e+06	5.18705e+06	5.64574e+06	2.33746e+06	1.7677e+06	2.02675e+06	5.83294e+06	2.04397e+06	0.350419	-1.51285	0.00686794	1.21872	down
