# Supplementary material for: Comparative analysis of the medicinal and nutritional components of different varieties of Pueraria thomsonii and Pueraria lobata
Source: Front Plant Sci. 2023 Mar 29;14:1115782. doi: 10.3389/fpls.2023.1115782 (PMC10090398; doi:10.3389/fpls.2023.1115782)
Supplement: Supplementary Table 3 — List of the 167 common differentially accumulating metabolites in the comparison groups. [file Table_3.xls]

#ID	name	GL1	GL2	GL3	HS1	HS2	HS3	FG1	FG2	FG3	YS1	YS2	YS3	YS_vs_GL_log2FC	YS_vs_GL_Pvalue	YS_vs_GL_VIP	YS_vs_GL_(FC_1_Pvalue_0.05_VIP_1)_regulated	YS_vs_HS_log2FC	YS_vs_HS_Pvalue	YS_vs_HS_VIP	YS_vs_HS_(FC_1_Pvalue_0.05_VIP_1)_regulated	YS_vs_FG_log2FC	YS_vs_FG_Pvalue	YS_vs_FG_VIP	YS_vs_FG_(FC_1_Pvalue_0.05_VIP_1)_regulated	HMDB_taxonomy	sub_class(HMDB)	pubchem_compound_id(HMDB)	cas_registry_number(HMDB)
meta_1	2-Hydroxy-2,3-dihydrogenistein*	42098.4525	44537.3725	41880.79263	7351.344	8346.862286	11042.03314	29476.62474	23836.904	29274.41388	9	9	9	12.21670789	0.000395085	1.078336205	up	9.95183726	0.01498445	1.059866725	up	11.57875605	0.004474705	1.060274374	up	--	--	--	--
meta_10	Naringenin-7-O-glucoside (Prunin)	66260.25887	69331.6	75569.93617	66000.19075	39166.105	49904.36383	1185177.458	1094293.741	1297280.642	2632313.049	2568741.187	2844471.244	-5.251765911	0.00100628	1.077002601	down	-5.697189002	0.000917639	1.089508859	down	-1.169536625	0.000249779	1.059835715	down	--	--	--	--
meta_102	4',5-Dihydroxyisoflavone-7-O-galactoside	2797310.79	2025327.26	2345226.534	1944858.552	1776752.485	1732884.426	5849584.864	4989037.274	4813502.265	19437378.77	18113353.31	17547359.08	-2.942387051	0.000292589	1.07609364	down	-3.336484679	0.001002516	1.089226187	down	-1.815643856	0.000176746	1.064609985	down	--	--	--	--
meta_103	Bavachin	124054.9459	106004.2829	109200.408	2025.984	2867.230545	2497.708286	11654.45229	14377.125	5609.625	476567.4536	603877.2681	368883.7282	-2.094922877	0.031353434	1.012573443	down	-7.615414353	0.019386079	1.050614743	down	-5.517436349	0.019911115	1.028066057	down	--	--	--	--
meta_104	Pelargonidin-3-O-glucoside	9	9	9	9	9	9	9	9	9	551330.688	563350.6248	648709.4668	-15.99503329	0.002708605	1.073393087	down	-15.99503329	0.002708605	1.085808391	down	-15.99503329	0.002708605	1.063950064	down	--	--	--	--
meta_105	Liquiritigenin	36004.32136	34207.80109	31673.808	23437.56638	16018.69167	17616.07045	353010.7543	327936.618	277756.9213	95518.3066	113006.9637	94224.66909	-1.571171829	0.006276268	1.061179525	down	-2.407263341	0.002296579	1.07839275	down	1.662959222	0.006769971	1.047012745	up	Flavonoids	Flavans	114829	578-86-9
meta_106	Kaempferol-3-O-(2''-O-acetyl)glucuronide	9	9	9	9	9	9	9	9	9	1505458.73	1561237.703	1420994.369	-17.34265435	0.00074185	1.077555861	down	-17.34265435	0.00074185	1.090118563	down	-17.34265435	0.00074185	1.068154541	down	--	--	--	--
meta_107	6''-O-Acetylgenistin	51686.0996	57534.32857	44658.12117	23208.8544	33236.45233	24636.08	38290.20433	53713.54967	69140.0745	210176.6712	216616.5792	206736.684	-2.041620654	7.92E-06	1.077275175	down	-2.96597012	1.84E-06	1.090565527	down	-1.975063852	0.001454282	1.062298203	down	--	--	--	--
meta_11	Myricetin-3-O-¦Â-D-glucoside*	1223199.328	1343821.553	1277613.65	1738482	1613635.01	1698444.499	1330792.291	1178287.744	1217914.81	622731.6465	541245.3965	794281.6465	0.973275103	0.00566407	1.043927874	up	1.366872432	0.001289816	1.077817038	up	0.928441463	0.004820823	1.025662355	up	--	--	--	--
meta_111	Prunetin-5-O-glucoside	9	9	9	9	9	9	9	9	9	5000945.207	4623506.082	5330440.374	-19.07922662	0.001674279	1.075592982	down	-19.07922662	0.001674279	1.088070349	down	-19.07922662	0.001674279	1.066157691	down	--	--	--	--
meta_112	6''-O-Malonyldaidzin	2022050.29	2201593.59	1667911.608	1891789.594	1518144.288	1467320.773	2443099.395	2097678.421	1806452.4	8469429.363	9386128.516	9088533.68	-2.193248456	0.000121529	1.074923747	down	-2.465827739	0.000178353	1.088080205	down	-2.08576987	7.81E-05	1.064889829	down	--	--	--	--
meta_113	Biochanin A-7-O-glucoside (Sissotrin)	9	9	9	9	9	9	9	9	9	4453454.404	4051960.848	4599004.371	-18.88866262	0.00139941	1.076176248	down	-18.88866262	0.00139941	1.088673603	down	-18.88866262	0.00139941	1.066745949	down	--	--	--	--
meta_114	3',4',7-Trihydroxyflavone	17794.458	13642.87071	17847.06	35889.76286	43265.57143	32727.14543	21482.87175	22266.075	20794.06314	115298.5521	128821.616	125320	-2.906138098	0.000502738	1.075734365	down	-1.7233566	0.000113745	1.084062027	down	-2.517007972	0.001432462	1.066304942	down	--	--	--	--
meta_116	Genistein 8-C-glucoside	9850.222688	7771.390857	9162.640385	44748.3435	36707.58129	44317.524	18790.08386	26476.54017	20035.69627	346720.3707	327335.6116	399487.3573	-5.324851514	0.003772927	1.071066317	down	-3.093481133	0.004166825	1.081523355	down	-4.039102371	0.003738496	1.06092759	down	--	--	--	--
meta_118	Sakuranin	9	9	9	9	9	9	9	9	9	6300.197143	8119.889125	8080.524	-9.702789009	0.006356286	1.065625111	down	-9.702789009	0.006356286	1.077935718	down	-9.702789009	0.006356286	1.056242653	down	--	--	--	--
meta_12	4'-Hydroxy-5,7-dimethoxyflavanone	39458871.29	44773075.68	42854800.19	37599049.62	35900111.68	43360605.46	55533038.14	51248432.01	51664835.79	10932499.48	11110846.51	12913516.93	1.862165965	0.000733807	1.072797732	up	1.741130689	0.004201673	1.07607553	up	2.180346399	0.000164478	1.066932861	up	--	--	--	--
meta_120	Isosakuranetin-7-O-glucoside (Isosakuranin)	9	9	9	9	9	9	9	9	9	137564.5217	134890.2026	165854.568	-13.98670224	0.004566011	1.069437992	down	-13.98670224	0.004566011	1.081792412	down	-13.98670224	0.004566011	1.060017181	down	--	--	--	--
meta_121	3 '-hydroxy-4'-O-glucosylpuerarin	12029.532	19204.288	15564.99	12427.45667	9	6776.9445	17960.78667	27696.7516	21653.3205	661084.032	835949.7253	601958.032	-5.487080868	0.010331572	1.05704331	down	-6.771439784	0.009965112	1.069932571	down	-4.96271345	0.010493976	1.047406454	down	--	--	--	--
meta_123	Puerarin (7,4'-Dihydroxy-8-C-glucosylisoflavone)	12456868.4	11967311.62	12121573.16	9699016.704	13261597.32	10013206.11	12907015.12	12469403.51	11591344.11	40387601.65	46847684.26	46670431.39	-1.873441888	0.004116282	1.070036	down	-2.021824617	0.000715475	1.080666954	down	-1.856877919	0.00338616	1.060280567	down	--	--	--	--
meta_124	Daidzein-7-O-glucoside(Daidzin)*	331669.944	254821.449	463006	646273.524	577105.97	571006	845653.3573	662509.4685	575115.97	6429187.985	7995315.732	7950354.984	-4.414108084	0.004726723	1.067922287	down	-3.640316804	0.00549967	1.079575467	down	-3.424950745	0.004896264	1.05723815	down	--	--	--	--
meta_125	Licochalcone D*	97718.13875	71316.32842	74248.88538	1030.843125	2206.843333	1175.2544	6994.190769	4392.153	4674.595091	15130.93892	16781.856	13603.57292	2.418180261	0.014815884	1.045678872	up	-3.366573119	0.001558247	1.080537574	down	-1.502829207	0.001415278	1.037403762	down	--	--	--	--
meta_126	(E)-7-O-¦Â-D-glucopyranoside-5-hydroxy-3-(4'-hydroxybenzylidene)-chroman-4-one	12063.2336	9507.87	12716.754	52843.71257	78699.23025	52592.94713	17888.58444	43166.99	16821.92667	909734.7345	906260.069	963150.2008	-6.340799537	0.000391187	1.078314765	down	-3.915798355	4.48E-05	1.090515145	down	-5.157290708	4.09E-05	1.068648623	down	--	--	--	--
meta_127	Isobavachalcone D	9	9	9	29135.106	29425.84615	25883.33077	10230.54192	10486.76914	13321.42308	49695.03846	58212.09143	59380.836	-12.59708664	0.002984148	1.072794038	down	-0.986262009	0.006267794	1.062551223	down	-2.297084376	0.002327373	1.05872963	down	--	--	--	--
meta_128	6,7-Dihydroxyflavone	179833.5696	167665.117	271709.2656	645037.497	819264.249	755600.6411	261485.9936	351064.4413	303230.9288	1978763.013	2119227.596	2440603.188	-3.400484496	0.003207786	1.068446203	down	-1.55848416	0.004290813	1.069911904	down	-2.835905289	0.004142401	1.058132884	down	--	--	--	--
meta_13	6,4'-Dimethoxyisoflavone-7-O-glucoside (Wistin)	4649.933	8309.213	4892.28	9	9	9	9	9	9	1328739.618	1558120.545	1517716.646	-7.946820278	0.00232374	1.074182228	down	-17.31568448	0.002310527	1.086675663	down	-17.31568448	0.002310527	1.064797158	down	--	--	--	--
meta_130	Luteolin-3'-O-glucoside*	12829.832	17051.78475	22356.064	15325.66933	18893.952	18893.952	18127.065	16228.13625	25996.3928	423338.938	461734.7928	356521.1962	-4.570959912	0.005649126	1.066274997	down	-4.546970165	0.005907871	1.078820175	down	-4.362658881	0.005674191	1.056825118	down	--	--	--	--
meta_131	Delphinidin-3-O-sambubioside	593.3897143	1257.133833	1302.088722	2687.584687	3304.354941	2905.24725	4429.961647	3266.67	5480.643882	21295.33029	19341.3451	21151.8626	-4.292719584	0.000294151	1.076656337	down	-2.795918077	0.000587373	1.088736401	down	-2.229287121	5.53E-05	1.063236023	down	--	--	--	--
meta_133	4¡ä-Methoxypuerarin	381229.2773	217107.137	224084.742	9	9	9	1121733.981	294603.107	304523.9712	48497465.18	53231197.07	56167697.04	-7.584884814	0.0018068	1.075293198	down	-22.47951516	0.001797373	1.087787152	down	-6.519703476	0.001606076	1.065738406	down	--	--	--	--
meta_135	Kaempferol-3-O-glucoside (Astragalin)*	9	9	110476.83	22942.92	24694.1772	19975.9084	9	79716.8775	9	459235.952	419405.6173	511696.9462	-3.653385416	0.001105152	1.055512287	down	-4.361991598	0.003580782	1.083755674	down	-4.124081455	0.000316424	1.054195425	down	--	--	--	--
meta_136	Isoliquiritin	24455.0118	31520.29956	24608.5912	19581.5835	17877.24	18579.29483	266294.0693	263668.155	252835.4725	2424731.097	2483323.385	2460951.567	-6.514834553	3.66E-05	1.079066123	down	-7.038917714	4.84E-05	1.091617339	down	-3.234758622	2.45E-05	1.069595994	down	Isoflavonoids	Pyranoisoflavonoids	14327425	59122-93-9
meta_137	Hispidulin-8-C-(2''-O-xylosyl)glucoside	9	9	9	9	9	9	9	9	9	416104.56	510724.56	387434.558	-15.57093582	0.007152457	1.063863566	down	-15.57093582	0.007152457	1.076283821	down	-15.57093582	0.007152457	1.054598347	down	--	--	--	--
meta_139	Tricin-7-O-saccharic acid	16846.506	14299.8856	14690.7962	3057.236	7561.425	6378.624	12151.94	22670.3	19259.997	152541.163	142747.9167	128333.4129	-3.208188753	0.002806574	1.07238274	down	-4.639402966	0.001990348	1.085714108	down	-2.96955246	0.000851133	1.061553079	down	--	--	--	--
meta_140	Phloretin-4'-O-glucoside (Trilobatin)	9	9	9	9	9	9	9	9	9	110261.8335	114660.809	128328.5335	-13.67544734	0.002127418	1.074633797	down	-13.67544734	0.002127418	1.087070098	down	-13.67544734	0.002127418	1.065185384	down	--	--	--	--
meta_141	Isovitexin-7-O-glucoside(Saponarin)	36349.05587	35041.36763	18449.057	5424.16	6097.518	4524.79575	14904.33333	9988.183333	6681.1972	115569.516	139869.5288	124318.978	-2.079658953	0.000563747	1.060314254	down	-4.564752242	0.003310543	1.08426168	down	-3.588284571	0.001677408	1.060892213	down	--	--	--	--
meta_142	Naringenin-7-O-(6''-malonyl)glucoside	675773.7144	550434.3434	518350.1242	132988.782	153384.816	123252.3742	943627.3369	785262.808	894950.4986	1993882.339	1829790.508	1675106.264	-1.656249621	0.001201218	1.064568015	down	-3.746732237	0.002719653	1.085335207	down	-1.067431232	0.002755361	1.045709651	down	--	--	--	--
meta_145	3'-Hydroxyl-4'-methyldaidzin	9	9	9	11278.7336	6954.494545	11247.124	9	9	9	51238.52182	75673.8	96290.889	-13.01311075	0.029296848	1.018691096	down	-2.920532118	0.036938908	1.011505381	down	-13.01311075	0.029296848	1.009607486	down	--	--	--	--
meta_147	Genistein	32323.65933	24005.50682	33442.485	46850.24571	56429.3625	53386.51375	28337.32225	34158.41133	28622.13508	180848.7015	186103.38	177270.1348	-2.599864016	3.37E-06	1.077729561	down	-1.796502612	4.97E-06	1.089821779	down	-2.578389945	2.90E-06	1.068793953	down	--	--	--	--
meta_148	Calycosin-7-O-glucoside	24885.315	17370.5115	6474.468	22531.5108	35693.38	9710.7195	31486.013	34822.528	33160.917	9540814.851	13265907.47	14000492.36	-9.560953924	0.012456585	1.052844131	down	-9.081604865	0.012468424	1.064930479	down	-8.53151925	0.012491347	1.043466749	down	--	--	--	--
meta_149	Daidzein-4'-O-glucoside*	21707.634	76093.587	72053.3385	81166.087	237457.5885	80191.09	95416.09	104525.3385	150226.09	2068750.89	3580819.78	2757603.636	-5.629249134	0.024260917	1.028259839	down	-4.397830255	0.024420683	1.036758371	down	-4.585503814	0.025330026	1.017114838	down	--	--	--	--
meta_15	Chrysoeriol-7-O-glucoside	9	9	9	9	9	9	9	9	9	117081.9393	120478.2883	113382.9277	-13.66599034	0.000306667	1.078500972	down	-13.66599034	0.000306667	1.091063103	down	-13.66599034	0.000306667	1.069082149	down	--	--	--	--
meta_150	Formononetin-7-O-glucoside (Ononin)	169859.5393	189874.5818	143547.282	214231.0475	223727.065	239091.336	337099.6035	323066.7355	346533.804	28364301.81	31899643.42	32278926.08	-7.522612762	0.001644849	1.075651417	down	-7.094716846	0.001652311	1.088103489	down	-6.522415932	0.001664263	1.066170881	down	--	--	--	--
meta_151	Farrerol-7-O-glucoside	9	9	9	9	9	9	9	9	9	43984.3584	55586.17743	43228.4818	-12.36873903	0.006987695	1.064222397	down	-12.36873903	0.006987695	1.076627315	down	-12.36873903	0.006987695	1.054939188	down	--	--	--	--
meta_152	Chrysin-8-C-glucoside	400347.7444	491575.2468	364148.0088	541286.7492	404048.5065	499330.806	483265.8072	401811.48	364267.005	7012764.434	7381938.935	7035184.614	-4.092634388	9.44E-05	1.078415988	down	-3.890816355	8.17E-05	1.090942641	down	-4.100381297	0.000111076	1.06899687	down	--	--	--	--
meta_153	Chrysoeriol-7-O-(6''-acetyl)glucoside	65389.194	57561.56	51183.054	17710.83375	19310.2845	17100.48	9500.58	5726.127	13503.59175	403455.573	451046.6874	400946.964	-2.849935447	0.001187577	1.074496245	down	-4.535855427	0.001627707	1.088123248	down	-5.449486876	0.001330647	1.066287585	down	--	--	--	--
meta_154	Isoformononetin	11691.2685	6980.9265	6925.695	1180.531	573.1685	1739.316	558.0785	3228.657	2222.22	51959.6272	59993.6272	57326.3284	-2.725311176	0.000181225	1.071677167	down	-5.598791122	0.001520308	1.087654326	down	-4.816149929	0.000751993	1.065299937	down	--	--	--	--
meta_155	Schaftoside*	9	9	9	9	9	9	913.64	9	9	23139.856	34689.854	41455.856	-11.84440887	0.025138043	1.026976176	down	-11.84440887	0.025138043	1.038715108	down	-6.735667603	0.025274944	1.016783343	down	--	--	--	--
meta_156	5-Hydroxy ononin	91689.108	82785.066	71511.6635	125832.548	92497.4135	118146.6635	132302.82	102403.568	132772.736	16233055.33	15582249.44	15680195.5	-7.593071773	0.000163537	1.078810453	down	-7.141140744	0.000160488	1.091370407	down	-7.013984734	0.000160736	1.06938195	down	--	--	--	--
meta_157	Orientin-2''-O-xyloside	15482.85733	13280.5575	24876.6635	37483.8075	42515.85375	30922.72875	77302.0575	55376.568	66485.73	836258.4787	721872.9788	843987.2287	-5.484852281	0.002368371	1.073699558	down	-4.436684923	0.002507864	1.085902118	down	-3.592276059	0.002343506	1.063439934	down	--	--	--	--
meta_159	Tricin-5-O-Glucoside	69538.3704	67235.84164	66409.99018	330355.896	299505.776	291409.6471	171976.4148	145990.0485	157285.2918	1751903.278	1777279.943	1945559.216	-4.751930953	0.001190936	1.076629058	down	-2.571093089	0.001129952	1.088097281	down	-3.526027234	0.001145734	1.066844426	down	--	--	--	--
meta_163	Kaempferol-3-O-galactoside (Trifolin)*	9	9	9	9639.639	8611.688333	3930.568	8498.1175	9	16867.50233	93449.472	135538.2916	122482.8496	-13.66815704	0.01108642	1.055668307	down	-3.985949522	0.011376331	1.06417511	down	-3.791945957	0.006450594	1.038792402	down	--	--	--	--
meta_164	Epicatechin glucoside*	9	9	9	9	9	9	9	9	9	262827.652	248495.764	202953.548	-14.69123657	0.005698608	1.066916912	down	-14.69123657	0.005698608	1.079433498	down	-14.69123657	0.005698608	1.057667958	down	--	--	--	--
meta_166	4',5,7-Trihydroxyisoflavone-6-methylether-7-O-¦Â-D-xylopyranosyl-(1¡ú6)-¦Â-D-glucopyranoside	19965.694	10450.321	10930.122	158206.328	115899.2425	156461.7895	58611.168	57688.488	55329.656	3221368.85	4162910.236	4401188.803	-8.155040776	0.008355988	1.061410098	down	-4.774626268	0.00885806	1.072390357	down	-6.101569258	0.008545512	1.051654758	down	--	--	--	--
meta_168	Chrysoeriol-7-O-(6''-malonyl)glucoside	738722.52	643421.168	694011.0864	186136.6096	221911.888	222034.4175	333715.2347	358853.2596	246055.1584	3231995.984	3256751.26	3477622.912	-2.263154159	0.00025934	1.077071416	down	-3.983454561	0.000485717	1.090306952	down	-3.408449437	0.000100483	1.068014465	down	--	--	--	--
meta_169	Persicoside	3551.306	2743.800364	3172.799	2089.6375	3102.940769	2678.52	9	9	9	74422.10588	82085.57382	72615.22971	-4.596932621	0.001476946	1.075761289	down	-4.863412955	0.001405286	1.08832761	down	-13.05087469	0.001441871	1.066658423	down	Flavonoids	Flavonoid glycosides	42608082	28978-03-2
meta_171	3 '-hydroxypuerarin-4 '-O-deoxyhe -xoside	95944.4825	69367.752	80634.627	86839.78736	61061.1092	79875.11833	151251.6826	116557.7713	87104.82333	5597230.824	5644902.921	5962540.821	-6.128310148	0.000389512	1.078299889	down	-6.239040956	0.000388684	1.09081667	down	-5.599186182	0.000305564	1.068813437	down	--	--	--	--
meta_172	4,6-Dimethoxyisoflavone-7-O-glucoside	9	9	9	9	9	9	9	9	9	2325780.182	2456919.278	2530538.565	-18.04719139	0.000602854	1.077891146	down	-18.04719139	0.000602854	1.090397022	down	-18.04719139	0.000602854	1.068439447	down	--	--	--	--
meta_173	Gallocatechin-(4¦Á¡ú8)-gallocatechin	1266.2875	2494.492	1252.747	9	9	9	9	9	9	93005.822	110248.0735	129551.604	-6.052709716	0.009123009	1.059619734	down	-13.58943225	0.008933779	1.072419795	down	-13.58943225	0.008933779	1.050845182	down	--	--	--	--
meta_174	Liquiritigenin-7,4'-O-diglucoside	9	6373.64	5382.586	9	9	9	9	4585.496	9	995021.7788	862107.456	1026047.332	-7.936986347	0.002713611	1.073277126	down	-16.70434026	0.002725944	1.08579577	down	-9.290713582	0.00271402	1.063903303	down	--	--	--	--
meta_175	Formononetin 8-C-[¦Â-D-xylopyranosyl-(1¡ú6)]-¦Â-D-glucopyranoside*	68499.228	36551.93	45396.64533	67444.03467	74043.438	83544.426	83613.2616	79482.444	93313.935	69686962.42	61069903.01	70707119.74	-10.3870432	0.002068176	1.074738275	down	-9.806176722	0.002069839	1.087220737	down	-9.617855736	0.002070492	1.065319404	down	--	--	--	--
meta_179	Orientin-2''-O-galactoside	9	9	9	9	9	9	1894.037333	1208.01	1919.331	49052.822	30861.5285	46874.604	-12.19718204	0.017929712	1.041502768	down	-12.19718204	0.017929712	1.05360903	down	-4.658201829	0.019248195	1.029360146	down	--	--	--	--
meta_18	Biochanin A*	9	9	9	9	9	9	9	9	9	20365.069	13180.78575	21899.74217	-11.00389777	0.02051356	1.036260682	down	-11.00389777	0.02051356	1.048251915	down	-11.00389777	0.02051356	1.027141604	down	--	--	--	--
meta_183	Luteolin-7-O-(6''-malonyl)glucoside	29927.0475	20240.448	19072.53333	41949.452	33414.7625	33739.2	53836.3288	31288.95867	38728.624	625921.7305	569257.9805	514337.7305	-4.625839006	0.003163044	1.071631299	down	-3.969820984	0.003424712	1.083834487	down	-3.786877805	0.002696025	1.061551754	down	--	--	--	--
meta_184	Wogonin (5,7-Dihydroxy-8-Methoxyflavone)*	9	9	9	9	9	9	9	9	9	19174.05046	14149.575	20459.41646	-10.95997623	0.011346862	1.055133205	down	-10.95997623	0.011346862	1.067355717	down	-10.95997623	0.011346862	1.045860069	down	--	--	--	--
meta_185	Naringenin-6-C-Glucoside	109242.315	103347.3916	90558.468	34734.5115	39493.9675	26272.378	49333.152	33344.802	32284.304	326805.2162	266490.8412	250712.304	-1.477234156	0.01251871	1.043234857	down	-3.070049488	0.007348726	1.072670959	down	-2.876096988	0.00653498	1.049736647	down	--	--	--	--
meta_186	Kaempferol-3,7-O-diglucoside	9	9	9	9	9	9	9	9	9	15493.11782	13073.75682	9402.3736	-10.45765631	0.019040862	1.039100168	down	-10.45765631	0.019040862	1.051378798	down	-10.45765631	0.019040862	1.030159591	down	--	--	--	--
meta_187	Glycitin	20255.6445	20124.46125	17254.468	18491.85	8508.252	17516.378	89832.55467	56412.2152	43855.917	15751512.58	16210897.05	21772577.26	-9.864711505	0.011494399	1.054868005	down	-10.2373065	0.011488729	1.067007232	down	-8.142954179	0.01154726	1.04541265	down	--	--	--	--
meta_189	Acacetin-7-O-galactoside*	9	9	9	9	9	9	9	9	9	4928629.379	5025274.923	5288327.569	-19.10668333	0.000447176	1.07822615	down	-19.10668333	0.000447176	1.09073912	down	-19.10668333	0.000447176	1.068773418	down	--	--	--	--
meta_19	6''-O-Acetyldaidzin	298086.9006	246773.919	295560.5156	328088.4213	403739.6231	284927.6395	253048.7253	239512.1231	241012.9345	6174113.41	6421760.287	5166287.463	-4.401550531	0.00453907	1.069243686	down	-4.126762167	0.004432767	1.081494794	down	-4.597721238	0.004539777	1.060092089	down	--	--	--	--
meta_191	Sophoricoside	2900698.662	2494942.995	1845787.312	1958402.134	2500590.018	1784138.346	3782077.515	3798850.986	3946390.227	19700581.59	18382568.36	20272896.08	-3.010535814	9.00E-05	1.076167091	down	-3.224540608	0.00025794	1.089137243	down	-2.339825156	0.001179474	1.066971505	down	--	--	--	--
meta_192	Pterocarpine	9	9	9	9	9	9	1244.214882	2159.4655	656.5131429	27750.53571	34791.46592	37834.43031	-11.86017354	0.007876128	1.062432697	down	-11.86017354	0.007876128	1.074676271	down	-4.627728265	0.007531184	1.051292024	down	--	--	--	--
meta_193	Apigenin-7-O-(6''-acetyl)glucoside	46550.22	52246.63429	47154.64114	21216.5784	22915.008	20531.7504	35875.5324	42032.66586	36918.04929	197137.4052	220666.7232	184074.66	-2.043983981	0.004045397	1.068278341	down	-3.218453112	0.003438174	1.083985379	down	-2.390020516	0.003445817	1.060279887	down	--	--	--	--
meta_195	Prunetin-4'-O-glucoside	9	981.75	3640.8	9	9	9	899.644125	6103.9328	9	200630.6615	224590.5497	195319.5909	-7.065887176	0.001686194	1.07497156	down	-14.48827905	0.001889348	1.087616578	down	-6.467437572	0.001311429	1.065436814	down	--	--	--	--
meta_201	3',7-dihydroxy-4'-methoxyflavone	78434.968	87897.11543	73968.92	12502.35333	9580.5935	39350.31709	20798.50909	11637.92275	12123.4845	425840.7404	492185.6157	504399.0679	-2.565438438	0.003091543	1.070788551	down	-4.533189171	0.000950496	1.084471595	down	-4.996462682	0.00249341	1.063633712	down	Flavonoids	O-methylated flavonoids	5378220	54867-60-6
meta_203	Apigenin-7-O-(6''-p-Coumaryl)glucoside	28755.1605	30796.7095	28167.0345	133781.0027	98569.5345	125180.208	48687.461	30848.224	44248.033	9	9	9	11.66571267	0.000742293	1.077593732	up	13.69282028	0.007817414	1.07487027	up	12.16257453	0.016478034	1.035437003	up	--	--	--	--
meta_205	Genistein-8-C-glucoside	5244891.984	8591053.047	6026311.163	1288198.262	1274347.279	1090885.144	1559055.888	1954205.304	1833707.78	19378339.71	16935860.22	17362939.51	-1.434278279	0.001232285	1.053068877	down	-3.876984048	0.001910671	1.087295856	down	-3.32751458	0.001772528	1.064998752	down	--	--	--	--
meta_206	Hispidulin-8-C-glucoside	139040.5695	142381.002	125034.077	24449.81067	37519.0335	36571.577	25755.682	26378.6556	8047.48	1551781.279	1526874.972	1553636.421	-3.510556564	2.23E-07	1.079061502	down	-5.554866959	8.56E-07	1.09163733	down	-6.266254917	7.33E-08	1.069632364	down	--	--	--	--
meta_208	Kaempferol-4'-O-glucoside*	77388.4485	94906.9125	129434.4352	20865.4275	31628.432	25983.3868	103977.4616	71214.8775	82836.86875	298056.304	228116.304	224888.304	-1.315672745	0.009533751	1.009233061	down	-3.258583592	0.01017656	1.067452651	down	-1.541395535	0.011425518	1.020859551	down	--	--	--	--
meta_21	Swertiajaponin	38548.672	30264.4825	39591.4855	16295.981	9508.752	12810.984	2177.513	12482.102	13072.752	502144.942	499722.9405	614287.7547	-3.898067723	0.005380316	1.067164783	down	-5.387234168	0.005030351	1.080556744	down	-5.864851569	0.004757045	1.058897306	down	Flavonoids	Flavonoid glycosides	3556303	6980-25-2
meta_213	kaempferol-3-O-¦Á-rhamnopyranosyl-(1¡ú2)-[¦Á-rhamnopyranosyl-(1¡ú6)]-¦Â-galactopyranoside-7-O-¦Á-rhamnopyranoside	9	9	9	9	9	9	9	9	9	14354.7396	8578.189714	10532.742	-10.27550683	0.022386943	1.032363822	down	-10.27550683	0.022386943	1.044480659	down	-10.27550683	0.022386943	1.023411033	down	--	--	--	--
meta_215	Yuanhuanin	22580.389	21857.4595	24891.482	10934.461	10954.482	21340.064	35614.80533	29172.7845	32182.033	867439.503	763975.938	906728.438	-5.194164214	0.002655647	1.073464285	down	-5.875630346	0.002471372	1.0860008	down	-4.71009717	0.002683859	1.063910348	down	--	--	--	--
meta_216	Acacetin*	9	9	9	9	9	9	9	9	9	14408.74143	16014.834	13946.35629	-10.68240721	0.001793452	1.075295247	down	-10.68240721	0.001793452	1.087825868	down	-10.68240721	0.001793452	1.065910412	down	--	--	--	--
meta_217	Liquiritigenin-4'-O-Glucoside (Liquiritin)	124586.3925	158845.9688	127648.368	69874.658	121721.3895	92513.684	665430.9315	464746.68	657784.56	3390820.515	2789960.036	3325521.358	-4.531390573	0.003822765	1.07074682	down	-5.064364067	0.003637836	1.08340627	down	-2.410568007	0.002564254	1.056853932	down	--	--	--	--
meta_218	7-Hydroxy-3''-methoxy-isoflavone-7-primeveroside	5879.854545	9	6772.798667	12313.67918	9	13107.028	9	9	9	529082.4435	486209.4241	503302.5633	-6.906127025	0.000446916	1.077804555	down	-5.900077963	0.000184591	1.09020926	down	-15.77941769	0.000605438	1.068446496	down	--	--	--	--
meta_219	Quercetagetin-7-O-glucoside(Quercetagitrin)	1438326.552	1316238.932	1229828.217	2208128.368	1884304.734	1831234.891	1311426.328	1232870.965	1247672.299	592930.9653	718020.286	660842.9653	1.014851213	0.00171391	1.056117911	up	1.586981789	0.004618708	1.073046848	up	0.9434384	0.000350022	1.058984013	up	--	--	--	--
meta_223	Diosmetin-8-C-(2''-O-arabinosyl)glucoside	26220.5535	50905.332	31730.376	61865.7615	37802.80533	53198.184	10861.513	9683.802	10806.972	192582.528	177350.528	242693.99	-2.492584665	0.007150223	1.046659207	down	-2.002734411	0.009511007	1.053006176	down	-4.28836647	0.010197417	1.048170897	down	--	--	--	--
meta_224	4',5'-Dihydroxy-6,8-dimethoxyisoflavone-7-O-galactoside	2646.783	958.9695	2880.4995	9	9	9	9	9	9	50106.98733	35387.31	41904.31	-4.295820621	0.009848515	1.055389882	down	-12.20410248	0.009910898	1.070439849	down	-12.20410248	0.009910898	1.048859656	down	--	--	--	--
meta_225	Tricin-7-O-Glucoside	2646.783	958.9695	2880.4995	9	9	9	9	9	9	50106.98733	35387.31	41904.31	-4.295820621	0.009848515	1.055389882	down	-12.20410248	0.009910898	1.070439849	down	-12.20410248	0.009910898	1.048859656	down	--	--	--	--
meta_226	Kakkalide	9	9	9	9	9	9	9	9	9	672911.3207	606551.862	647693.091	-16.12315463	0.000905131	1.077221131	down	-16.12315463	0.000905131	1.089761768	down	-16.12315463	0.000905131	1.06780596	down	--	--	--	--
meta_229	6''-O-Acetylglycitin	3931.026286	3807.804	2533.3175	2846.844	641.0735	4692.148364	1878.75	1319.948	1739.316	212560.1212	264764.512	240165.8453	-6.126149918	0.004039862	1.070453584	down	-6.454703417	0.003865901	1.082874408	down	-7.18288495	0.004002256	1.061202689	down	Isoflavonoids	Isoflavonoid O-glycosides	10228095	134859-96-4
meta_23	Formononetin-7-O-(6''-Malonyl)glucoside	441539.1	445374.7778	445124.3913	493871.6664	502641.975	484599.3429	583030.2558	508305.9503	594291.5788	9677225.927	11510589.17	13369992.93	-4.697304275	0.009137642	1.059789505	down	-4.544258108	0.00921785	1.071812214	down	-4.357653806	0.009298107	1.050000275	down	--	--	--	--
meta_230	Dihydromyricetin-3-O-glucoside	9	9	9	9	9	9	2337	3430.17075	2264.5332	49198.08	50820.066	39957.14327	-12.33992513	0.005218586	1.067942077	down	-12.33992513	0.005218586	1.080454428	down	-4.123322259	0.005400779	1.057166905	down	--	--	--	--
meta_231	Apigenin-6,8-di-C-arabinoside*	6974.8364	8712.237333	6837.856	4843.570667	4754.4485	3857.032	3051.09	2990.2185	3183.968	55450.6605	63006.3	88309.144	-3.198405191	0.024834138	1.026699506	down	-3.941779919	0.022867427	1.043119357	down	-4.486263739	0.022016733	1.024073179	down	--	--	--	--
meta_232	Apigenin-6-C-arabinoside-8-C-xyloside*	6974.8364	8712.237333	6837.856	4843.570667	4754.4485	3857.032	3051.09	2990.2185	3183.968	55450.6605	63006.3	88309.144	-3.198405191	0.024834138	1.026699506	down	-3.941779919	0.022867427	1.043119357	down	-4.486263739	0.022016733	1.024073179	down	--	--	--	--
meta_234	Mearnsetin-3-O-glucoside	4160.9425	4757.570545	1380.745	26008.64073	27799.8619	24399.59709	9	9	9	47511.522	52662.755	55933.74136	-3.921932327	0.000663443	1.072775679	down	-0.997154707	0.003834401	1.069798483	down	-12.49729761	0.002212721	1.06500278	down	--	--	--	--
meta_235	Apigenin-6-C-xyloside-8-C-arabinoside	19265.14667	13917.18375	11631.70183	9	9	4006	9141.09	3055.068	10807.1768	202121.646	168006.3	168299.3107	-3.586728998	0.003562189	1.068662363	down	-7.06397733	0.00362598	1.082917252	down	-4.548836516	0.003171585	1.060181195	down	--	--	--	--
meta_24	Galangin-7-O-glucoside	1996527.461	2008621.2	2553667.205	1895811.701	2106123.028	1798229.547	4288531.64	5228263.051	4134120.426	18307881.23	18324578.19	20331059.52	-3.118530994	0.000816964	1.075522607	down	-3.295872605	0.001306163	1.08827896	down	-2.061040604	0.000329466	1.063955152	down	--	--	--	--
meta_240	Genistein-7-O-galactoside-rhamnose	45183.1605	38799.83333	34201.5345	155225.5027	140811.0345	185064.0345	61048.13867	56548.224	76424.033	9	14122.344	9	3.06315206	0.005494884	1.025586431	up	5.088449391	0.003267564	1.07491985	up	3.778319195	0.001791104	1.036608528	up	--	--	--	--
meta_241	Chrysoeriol-6-C-glucoside-4'-O-glucoside	1611.821	2341.674	829.304	6406.99875	1766.7845	4794.2895	9	9	9	38591.926	34716.306	37516.262	-4.534277803	0.000280612	1.076541498	down	-3.095240781	6.36E-05	1.085256717	down	-12.00302975	0.000976779	1.067652272	down	--	--	--	--
meta_242	isocarlinoside*	713.254	762.548	9	1586.166	3984.458667	783.622	4551.0465	826.1775	1444.884	44786.808	28641.096	37066.808	-6.217562958	0.015862463	1.045195062	down	-4.120112422	0.01457397	1.052906631	down	-4.017615923	0.013628652	1.030649419	down	--	--	--	--
meta_243	3'-Methoxydaidzein	9	9	9	9	9	9	9	9	9	14098.84036	15456.29075	13281.93417	-10.63168452	0.001968805	1.074913199	down	-10.63168452	0.001968805	1.087449776	down	-10.63168452	0.001968805	1.065539642	down	Isoflavonoids	O-methylated isoflavonoids	5319422	_
meta_246	Daidzein-7-O-apiosyl(1¡ú6)glucoside*	2012687.817	2089513.291	1945620.571	24552486.29	24645100.57	23351244.92	7227808.604	6045379.092	6087986.777	59144857.13	59572727.68	68405893.5	-4.951431172	0.002487198	1.073855212	down	-1.366966296	0.005465562	1.078061539	down	-3.272752208	0.002541814	1.063434723	down	--	--	--	--
meta_247	5,7-Dihydroxy-4-methoxyflavone-3-O-xylose-(1-6)-glucose	9	9	9	9	9	9	2248.719	2868.24625	1783.74	94618.503	78364.8225	86586.882	-13.23087778	0.00292856	1.072871992	down	-13.23087778	0.00292856	1.085379193	down	-5.233237183	0.002981271	1.063138017	down	--	--	--	--
meta_248	Chrysoeriol-8-C-glucoside (Scoparin)	129614.5695	101253.2325	84352.752	40598.47125	27328.752	32579.13125	9368.682	7013.5065	9319.977333	1335379.591	1185246.972	1625360.088	-3.717281957	0.009506501	1.057594924	down	-5.366356848	0.009004013	1.072177238	down	-7.333681726	0.008727756	1.05128181	down	--	--	--	--
meta_253	Vitexin-2''-O-rhamnoside	1146.5885	5379.3796	3175.839	1091.85	6900.23125	3241.39375	6589.152	5186.646	5384.304	73425.97067	83527.2152	49680.972	-4.412681455	0.021257591	1.031276208	down	-4.20120257	0.020468882	1.042118812	down	-3.589948727	0.024130384	1.019461271	down	Flavonoids	Flavonoid glycosides	13589027	32426-34-9
meta_255	Luteolin-6-C-arabinoside-7-O-glucoside	9	9	9	9	9	9	9	9	9	43985.4975	69640.4975	49469.496	-12.56046987	0.019976761	1.037285389	down	-12.56046987	0.019976761	1.049343263	down	-12.56046987	0.019976761	1.028215059	down	--	--	--	--
meta_259	Formononetin 8-C-[¦Â-D-apiofuranosyl-(1¡ú6)]-¦Â-D-glucopyranoside*	9	37913.456	43019.48514	132011.9315	169231.588	97398.1	20747.73983	28906.1945	26275.86	17968925.51	24257214.41	21928829.55	-9.630457858	0.007302504	1.06359942	down	-7.330324871	0.007371303	1.075758678	down	-9.722679206	0.007303793	1.054259987	down	--	--	--	--
meta_26	Isohemiphloin	896567.296	794657.9923	975508.3075	211077.28	242557.0933	259014.0321	268032.8448	264094.0956	266584.0088	2841404.883	2661112.648	2573948.888	-1.598650521	0.000120888	1.073277034	down	-3.502461845	0.000746825	1.089429334	down	-3.337978833	0.001049918	1.067496972	down	--	--	--	--
meta_260	Peonidin-3-O-glucoside	9	9	9	9	9	9	9	9	9	254136.0573	424933.0587	362318.112	-15.23518769	0.020035344	1.037218323	down	-15.23518769	0.020035344	1.049187384	down	-15.23518769	0.020035344	1.028079713	down	Flavonoids	Flavonoid glycosides	443654	68795-37-9
meta_261	Diosmetin-6-C-glucoside	38157.248	46824.682	38020.752	9314.981	9349.0065	14260.752	11484.18	7013.5065	22576.752	694206.942	739565.666	620024.9405	-4.061532298	0.002758288	1.072819949	down	-5.96297814	0.002616068	1.085935042	down	-5.643909313	0.002325851	1.063921074	down	--	--	--	--
meta_263	Limocitrin-3-O-glucoside	9	9	9	9	9	9	9	9	9	29852.19038	31682.21312	31974.97829	-11.757936	0.000454031	1.078207204	down	-11.757936	0.000454031	1.090724123	down	-11.757936	0.000454031	1.06875862	down	--	--	--	--
meta_268	Rosinidin-3-O-glucoside	9	9	9	25501.6314	15969.7895	19877.792	18903.6	9	10081.74833	651895.1465	547864.962	855488.46	-16.21599396	0.016948719	1.04358111	down	-5.066124244	0.017903021	1.05341134	down	-6.147397366	0.017136524	1.033241892	down	--	--	--	--
meta_27	Naringenin-7-O-Rutinoside-4'-O-glucoside	2965.398	2213.7	1101.972	9	9	9	9	9	9	18374.5254	19409.925	25366.1925	-3.329715169	0.009576819	1.050207952	down	-11.1916223	0.010550996	1.068989985	down	-11.1916223	0.010550996	1.047484279	down	--	--	--	--
meta_273	3'-Hydroxy-daidzein 8-C-apiosyl(1¡ú6)glucoside	9	9	9	9	9	9	9	9	9	780804.0625	766477.739	1024484.666	-16.53944071	0.009402745	1.059235735	down	-16.53944071	0.009402745	1.071433125	down	-16.53944071	0.009402745	1.04987403	down	--	--	--	--
meta_274	Apigenin-7-O-rutinoside (Isorhoifolin)*	34915.6605	22850.7095	35207.2845	122309.01	96558.0345	183900.064	60609.461	49287.7845	57510.88133	9	9	9	11.74964684	0.016831776	1.043637277	up	13.86469884	0.035293662	1.018672524	up	12.59812254	0.003645686	1.062032706	up	--	--	--	--
meta_276	Epicatechin-3'-O-¦Â-D-glucopyranoside*	611789.6922	619818.7867	624152.1968	171229.4131	176245.8988	171494.2522	95985.94217	90966.3455	113495.32	285739.0855	273624.945	256764.2607	1.185142809	8.80E-05	1.077691359	up	-0.653146023	0.005645857	1.075841386	down	-1.44168252	0.000120956	1.061369187	down	--	--	--	--
meta_278	Diosmetin-7-O-(6''-malonyl)glucoside	20870.52	9149.4195	21346.66875	7166.6096	6131.445333	4792.104	14639.40125	10073.58625	7386.33375	90511.944	78305.948	56952.68	-2.13595473	0.016412227	1.013928927	down	-3.641580463	0.019073055	1.050283423	down	-2.814242754	0.018581336	1.021541226	down	--	--	--	--
meta_29	6''-O-Malonylglycitin	1614480.277	1559208.419	1593716.835	1621626.237	1302347.269	1453733.551	1470522.462	1448434.184	814879.346	40821488.76	44865888.78	42920738.04	-4.753633523	0.00079772	1.077455212	down	-4.876662457	0.000743353	1.089974666	down	-5.106179315	0.0005501	1.067991422	down	Isoflavonoids	Isoflavonoid O-glycosides	23724657	137705-39-6
meta_31	8-Methoxy ononin	5452.84	4651.2	3602.6105	9	9	9	4564.428	10279.4036	2215.6995	1257101.202	1321828.2	1398610.661	-8.180856589	0.000955125	1.077135071	down	-17.16855753	0.000950252	1.089636413	down	-7.865154659	0.000925258	1.067672369	down	--	--	--	--
meta_32	Gancaonin G	9	9	9	9	9	9	25645.48391	23098.44137	25267.91045	87779.65214	93720.66333	96795.34461	-13.33137138	0.000812816	1.07744154	down	-13.33137138	0.000812816	1.089937149	down	-1.910790505	0.000672631	1.066210307	down	--	--	--	--
meta_35	Dihydrocharcone-4'-O-glucoside	9	9	9	9	9	9	9	9	9	31169.747	29907.808	24346.6965	-11.62747058	0.005377659	1.067600006	down	-11.62747058	0.005377659	1.080120635	down	-11.62747058	0.005377659	1.058342288	down	--	--	--	--
meta_36	Kaempferol-3-O-(6''-malonyl)galactoside*	18468.40125	47959.67714	26108.2648	63240.3216	35466.4644	30004.1292	66676.65778	40419.54	54349.976	974440.3903	922527.2255	759174.7255	-4.843168564	0.005046226	1.066659935	down	-4.367126152	0.004977103	1.078752924	down	-4.040207307	0.005509299	1.056794495	down	--	--	--	--
meta_37	Hesperetin-3'-O-glucuronide	9	9	9	9	9	9	9	9	9	22808.96333	27477.80018	23935.15	-11.42467007	0.003219395	1.072253948	down	-11.42467007	0.003219395	1.084721407	down	-11.42467007	0.003219395	1.062875278	down	--	--	--	--
meta_38	4',7-Dihydroxy-3'-methoxyisoflavone 8-C-[¦Â-D-apiofuranosyl-(1¡ú6)]-¦Â-D-glucopyranoside	7094.4765	11253.821	17954.622	140179.6725	122137.0395	142236.3213	64090.82933	43110.2895	49797.32267	3334666.4	3511066.197	3741680.958	-8.1880489	0.001112737	1.076783394	down	-4.70987754	0.001168938	1.089075017	down	-6.075456142	0.00111586	1.067267304	down	--	--	--	--
meta_40	Daidzein-7-O-(2''-benzoyl)rhamnoside	4761461.765	6233296.545	5201958.825	5002676.538	5411642.005	5541325.413	4691650.788	6791648.818	6682815.687	23990123.55	23654844.39	25627159.88	-2.177563085	3.25E-05	1.075850036	down	-2.199197676	0.000504916	1.089334285	down	-2.012014571	4.01E-05	1.064500291	down	--	--	--	--
meta_41	Formononetin (7-Hydroxy-4'-methoxyisoflavone)	9	9	9	9	9	9	9	9	9	468479.9275	476021.1144	448219.8333	-15.65458721	0.000319566	1.078471077	down	-15.65458721	0.000319566	1.091037203	down	-15.65458721	0.000319566	1.069055703	down	--	--	--	--
meta_43	6''-O-Malonylgenistin	9397529.096	8454315.546	9194561.867	4391636.279	5278490.547	4300869.824	10853324.32	12324328.22	9564930.321	24216891.55	25955933.58	26320338.08	-1.499893884	0.000306838	1.075233279	down	-2.452895867	0.000122795	1.089119858	down	-1.224162677	0.000184474	1.05926065	down	--	--	--	--
meta_44	3,5,7-Trihydroxyflavanone (Pinobanksin)	25064.08612	29040.75725	30462.53437	42276.60938	37446.12463	38518.64357	424486.547	467410.35	447418.2456	60021.32782	54273.135	58733.63308	-1.032833169	0.000250195	1.065434513	down	-0.549271335	0.001476466	1.059386394	down	2.952417245	0.000832562	1.067488542	up	--	--	--	--
meta_46	6-C-MethylKaempferol-3-glucoside	9	9	9	9	9	9	9	9	9	1251953.43	1404217.99	1358283.43	-17.18188515	0.00113363	1.076742078	down	-17.18188515	0.00113363	1.089241131	down	-17.18188515	0.00113363	1.067306635	down	--	--	--	--
meta_47	Daidzein	304211.8183	345669.6229	585083.025	1516526.49	1479656.624	1339776.266	633228.5854	628027.9624	596360.4236	4762652.37	5311539.395	4953498.21	-3.605081822	0.00011294	1.075772832	down	-1.793200112	0.000805882	1.086819906	down	-3.016098295	0.001275915	1.066852963	down	--	--	--	--
meta_48	Apigenin-6-C-glucoside (Isovitexin)*	11821021.99	10285908.46	8735496.566	1187807.973	1276523.779	1424184.684	3077759.048	2409552.561	2578904.379	27864493.82	24283931.52	23865167.97	-1.301341138	0.001059449	1.056933688	down	-4.288965693	0.00270882	1.085703083	down	-3.236293493	0.002569619	1.06292278	down	--	--	--	--
meta_49	Apigenin-8-C-Glucoside (Vitexin)*	11821021.99	10285908.46	8735496.566	1187807.973	1276523.779	1424184.684	3077759.048	2409552.561	2578904.379	27864493.82	24283931.52	23865167.97	-1.301341138	0.001059449	1.056933688	down	-4.288965693	0.00270882	1.085703083	down	-3.236293493	0.002569619	1.06292278	down	--	--	--	--
meta_5	3'-Hydroxy-4'-O-methylglabridin	6228.095892	6729.476333	6394.773806	10878.08027	11704.58027	12350.898	16256.49692	13990.40289	15782.23974	37937.92889	38787.98819	38988.31891	-2.57998599	6.02E-06	1.078914638	down	-1.727880849	2.05E-06	1.090844808	down	-1.329946987	0.000118518	1.067414164	down	--	--	--	--
meta_50	2,4,4'-trihydroxychalcone	48200.53825	46156.12178	72595.88363	18138.12775	19384.53562	20931.17125	506131.2932	510096.8792	468816.328	242049.2267	241197.5262	232007.3206	-2.099017735	0.000687117	1.073894592	down	-3.613086234	9.50E-05	1.091230898	down	1.053978449	0.00161886	1.063843235	up	--	--	--	--
meta_51	Orientin-7-O-arabinoside	5335.069	7794.674	2344.622	16617.328	4668.1635	6832.568	17696.98667	15549.6635	13521.8765	304185.096	268155.9135	241491.096	-5.716779082	0.004385415	1.069127088	down	-4.855162257	0.003596933	1.081005618	down	-4.12112131	0.004857747	1.059068965	down	--	--	--	--
meta_52	Butin-7-O-glucoside	113001.1614	118826.9726	122830.356	72642.65657	78302.90914	59620.404	1363904.611	1398359.743	1667262.94	3449675.678	3341030.352	3305104.798	-4.831182489	0.000168864	1.078776548	down	-5.583340676	0.000139445	1.091351372	down	-1.188532131	0.000577822	1.063181882	down	--	--	--	--
meta_53	Apigenin-7-O-glucoside(Cosmosiin)*	1729279.198	1831358.7	2498672.512	1280202.31	1795923.285	892669.302	3349821.339	3637908.864	2939122.098	15621060.26	19977064.06	15930182.05	-3.088139655	0.007119893	1.060600678	down	-3.698592262	0.006286386	1.074450383	down	-2.375956943	0.008983636	1.048042133	down	--	--	--	--
meta_54	Apigenin-4'-O-glucoside*	2564250.324	3991709.384	3202249.168	2944001.993	2583847.595	1691395.83	8093992.959	5750173.656	4334101.524	15901696.13	20430322.87	17942812.1	-2.475595061	0.004357263	1.061151102	down	-2.910363377	0.004238045	1.075644933	down	-1.578068572	0.002396088	1.028974921	down	--	--	--	--
meta_55	7,4'-Dihydroxyflavone	9	9	9	9	9	9	9	9	9	120449.2887	92214.68	83309.1904	-13.42021932	0.012634847	1.052333881	down	-13.42021932	0.012634847	1.064716633	down	-13.42021932	0.012634847	1.043236713	down	--	--	--	--
meta_56	3'-Hydroxypuerarin	25973.7776	9113.377	21751.2275	20805.7275	13420.5	25146.61875	86942.02067	98200.00667	106303.34	25252809.28	25864877.01	27041416.57	-10.4253327	0.000405693	1.078313697	down	-10.36239492	0.000405966	1.09082869	down	-8.067044628	0.000408037	1.068856067	down	--	--	--	--
meta_57	Puerarin-7-O-glucoside*	2176801.36	2226558.297	2108277.127	956499.005	993968.016	631058.47	1558896.253	1435821.23	1963775.802	44402930.69	46546018.33	44420312.42	-4.377736141	0.000266245	1.078575619	down	-5.712532526	0.000184634	1.091151156	down	-4.770854568	0.000142136	1.069134253	down	--	--	--	--
meta_58	3,9-Dihydroxypterocarpan	75167.78857	76874.91771	114832.5842	37187.451	35183.26871	40034.54667	950060.914	1012095.457	935344.3383	477436.752	473346.006	474518.6737	-2.417029422	0.001027967	1.076748823	down	-3.664485527	2.81E-09	1.091685882	down	1.023541953	0.002237098	1.064816418	up	--	--	--	--
meta_6	Pinocembrin-7-O-(6''-O-malonyl)glucoside	20436.66414	21705.09286	22116.792	31303.008	20676.56475	26162.69114	3376004.069	3436829.478	3810363.075	89708.0128	69135.31875	87781.736	-1.940359137	0.011087739	1.054763402	down	-1.658144488	0.005433977	1.0571534	down	5.428754696	0.001504504	1.066424784	up	--	--	--	--
meta_60	Puerarin-4'-O-glucoside	58950.64114	43407.3075	37947.672	30417.2715	21295.5985	36164.6808	95301.62229	57616.09967	68887.09967	4154222.869	3587225.78	4147592.006	-6.404915692	0.002272334	1.074245483	down	-7.07992193	0.002263627	1.086777726	down	-5.744197769	0.002257374	1.064756846	down	--	--	--	--
meta_61	Apigenin; 4',5,7-Trihydroxyflavone	19704.34	18979.605	22291.48929	39551.39513	48350.80125	43266.36562	26201.46571	26218.842	24141.51686	151111.5031	153314.7	158917.7617	-2.925783547	3.49E-05	1.078423831	down	-1.820661599	6.10E-06	1.089599522	down	-2.597386464	0.000112702	1.068972924	down	--	--	--	--
meta_62	Diosmetin-7-O-galactoside*	9	9	9	9	9	9	9	9	9	1105731.544	1100415.544	1406353.116	-17.02967874	0.006976121	1.064337895	down	-17.02967874	0.006976121	1.076610028	down	-17.02967874	0.006976121	1.054943882	down	--	--	--	--
meta_63	Diosmetin-7-O-glucoside*	9	9	9	9	9	9	9	9	9	1105731.544	1100415.544	1406353.116	-17.02967874	0.006976121	1.064337895	down	-17.02967874	0.006976121	1.076610028	down	-17.02967874	0.006976121	1.054943882	down	--	--	--	--
meta_65	3'-O-Methyltricetin-5-O-glucoside*	26451.667	22091.5115	16155.7	9	24699.1985	9	17937.216	27035.456	22164.354	56776.87	57564.528	45856.192	-1.308039834	0.00325584	1.032844703	down	-2.696265305	0.018126622	1.013386522	down	-1.254671908	0.003769353	1.025642079	down	--	--	--	--
meta_66	4-Hydroxychalcone	9	9	9	9	9	9	2725.899	6560.2785	13266.97457	29103.48467	35655.47408	35203.46446	-11.85421075	0.003998218	1.070626621	down	-11.85421075	0.003998218	1.083015453	down	-2.148056793	0.003565573	1.02760164	down	--	--	--	--
meta_67	Taxifolin-3'-O-glucoside	9	9	9	9	9	9	9	9	9	33565.4	31052.3925	28140.18	-11.74629616	0.002561876	1.073625818	down	-11.74629616	0.002561876	1.086186136	down	-11.74629616	0.002561876	1.064290838	down	--	--	--	--
meta_68	Calycosin	19352.14286	27138.188	18307.55083	12971.576	3893.709375	4664.477083	4828.046143	3424.3232	8701.920545	135838.5597	140007.816	142172.784	-2.689550513	1.43E-05	1.077424887	down	-4.279164762	1.32E-05	1.090248833	down	-4.623846804	8.95E-07	1.069021718	down	--	--	--	--
meta_69	Acacetin-7-O-glucoside (Tilianin)*	9	9	9	9	9	9	9	9	9	4539232.085	5029536.858	4108022.347	-18.95033896	0.003392186	1.071854675	down	-18.95033896	0.003392186	1.084372895	down	-18.95033896	0.003392186	1.06252162	down	--	--	--	--
meta_7	Isoliquiritigenin	51904.42222	48241.08844	71326.45333	19971.32677	16542.503	20786.73067	474649.5683	494916.9483	466058.1182	250342.935	226641.96	234251.415	-2.052356266	5.65E-05	1.07256987	down	-3.633707824	0.000725246	1.089424325	down	1.013277701	3.53E-05	1.065265407	up	--	--	--	--
meta_73	Genistein-7-O-Glucoside (Genistin)	193300.115	185045.51	249253.704	157762.735	150815.835	126203.7679	412258.2912	387981.5523	516633.114	2985861.844	3323004.236	3195848.444	-3.920727581	0.000728458	1.076712613	down	-4.450278056	0.000959395	1.089395023	down	-2.851527124	0.000310906	1.066522908	down	--	--	--	--
meta_74	3'-Methoxypuerarin	105247.524	75567.674	65702.10375	138649.064	94829.1635	127713.096	123841.9867	123641.568	147187.4027	17666158.8	17119315.73	18973388.75	-7.768669917	0.000944907	1.077148368	down	-7.217595586	0.000947929	1.089634702	down	-7.089708463	0.000952753	1.0676898	down	--	--	--	--
meta_77	Apigenin-7-O-neohesperidoside (Rhoifolin)*	46376.064	22466.5	42247.5345	123569.336	112650.0345	139544.208	63082.80533	59632.224	36580.064	9	9	9	12.00648321	0.037503885	1.002332323	up	13.76457821	0.003865206	1.083399262	up	12.5264548	0.023685401	1.020858714	up	--	--	--	--
meta_78	Tangeretin (4',5,6,7,8-Pentamethoxyflavone)	29327.142	27446.296	29050.625	52112.64514	43340.70183	46860.06325	25227.41891	18476.95909	23247.70583	64428.819	72405.89142	66927.05367	-1.247429249	0.002258066	1.071045901	down	-0.517811741	0.004204884	1.033980749	down	-1.605682491	0.000145022	1.059984507	down	--	--	--	--
meta_79	Apigenin-7-O-(6''-malonyl)glucoside	1648778.089	1415943.541	1283932.773	572675.044	849130.4587	494590.644	1418336.463	1469320.459	1309897.312	4076231.776	3743782.512	3604223.568	-1.393456958	0.000269824	1.06731084	down	-2.575630199	8.94E-05	1.0850639	down	-1.444477052	0.001480934	1.061800623	down	--	--	--	--
meta_8	7-Hydroxy-2',5'-dimethoxyisoflavone	675.0181429	531.3156923	9	9	9	9	674.5544	2738.584333	867.9991667	76802.51077	105133.7406	99498.00369	-7.855301472	0.008456302	1.061118594	down	-13.34755091	0.008413298	1.073540356	down	-6.038659821	0.008379513	1.051302431	down	--	--	--	--
meta_80	Naringenin-7-O-Rutinoside(Narirutin)	170491.0288	214091.52	205482.0304	461227.928	470327.9437	369604.9868	200672.4212	244839.7124	230324.2124	104067.568	117307.784	120209.286	0.788629763	0.015680621	1.020642203	up	1.929484329	0.008724549	1.06969322	up	0.984430845	0.006950774	1.037740245	up	--	--	--	--
meta_83	3'-Methoxy-6''-O-xylosylpuerarin	2770318.675	3052623.348	2745829.102	1027335.15	1202426.516	1307587.389	2995821.148	2271276.427	2064408.585	59787009.67	62912595.32	62709692.38	-4.435481462	0.000260158	1.078542039	down	-5.711901193	0.000255091	1.091107737	down	-4.660460168	0.000110532	1.069059138	down	--	--	--	--
meta_84	3'-Hydroxy-6''-O-xylosylpuerarin	11263.98625	6050.5485	8519.32125	49920.9705	41506.234	51807.01556	111077.34	109049.1307	109935.8888	35313394.72	36295203.4	39171009.51	-12.06614171	0.000981522	1.077083566	down	-9.595100411	0.000983545	1.08956435	down	-8.390737996	0.000986943	1.067618159	down	--	--	--	--
meta_87	6''-O-¦Á-D-Glucopyranosylpuerarin	38362.81556	26744.6465	25959.708	29615.1015	30212.32538	29796.41	71925.95444	51975.70556	33609.32437	2455202.34	3039966.99	2328863.657	-6.42483759	0.007128356	1.063881328	down	-6.447886152	0.007140766	1.076305813	down	-5.634388106	0.007151268	1.054316034	down	--	--	--	--
meta_89	Glabranine	2063.152	1052.107636	1045.31	1511.84775	2696.295588	3417.949167	8694.906545	8495.85	8110.0965	14000.06723	15740.37046	14057.12	-3.395997451	0.00016525	1.073767711	down	-2.521834486	0.000111603	1.082269184	down	-0.791664394	0.005108247	1.05025871	down	Fatty Acyls	Fatty alcohols	131751256	_
meta_92	Luteolin-8-C-glucoside (Orientin)	37365.1376	43204.78	41369.622	26926.98667	15549.6635	34976.45867	54596.82933	38059.132	38405.8032	3072473.659	2384297.205	2631139.169	-6.05152904	0.005694509	1.066958046	down	-6.706299992	0.00560494	1.07954719	down	-5.947448184	0.005682073	1.057627223	down	--	--	--	--
meta_94	Kaempferol-3-O-sophoroside	18670.88339	20322.62483	21281.81672	77233.07294	74187.65606	84068.56047	58624.37339	55232.94672	61444.74565	24994.13881	28138.33012	25762.24706	-0.388361155	0.007819569	1.004851423	down	1.577660861	0.001425865	1.084310766	up	1.151842413	0.000516753	1.061316269	up	--	--	--	--
meta_95	Myricetin-3-O-galactoside*	1273036.328	1699827.36	1291776.647	2130951.36	1676520.545	1530189.975	1101703.077	1335940.478	1307216.147	602145.6465	523630.962	573839.8965	1.327214816	0.023041698	1.024893951	up	1.65099866	0.020150095	1.045347881	up	1.139702411	0.007112455	1.043158524	up	--	--	--	--
meta_99	Kaempferol-7-O-glucoside*	9	9	9	9	9	9	9	9	9	111206.2835	102206.8131	91326.69086	-13.46233085	0.003186463	1.072284605	down	-13.46233085	0.003186463	1.084837556	down	-13.46233085	0.003186463	1.062967702	down	--	--	--	--
